# Supplementary material for: TP53_PROF: a machine learning model to predict impact of missense mutations in TP53
Source: Brief Bioinform. 2022 Jan 18;23(2):bbab524. doi: 10.1093/bib/bbab524 (PMC8921628; doi:10.1093/bib/bbab524)
Supplement: Supplementary_Table_S1_bbab524 [file supplementary_table_s1_bbab524.xlsx]

## Sheet: Table info
			Table S1	TP53 variants used for the positive and negative training
				For each protein variant, all possible single nucleotide substitutions are shown.

## Sheet: S1A. Positive Set
Protein_Variant	cDNA_Variant(s)
p.A138V	c.413C>T
p.A159P	c.475G>C
p.A159V	c.476C>T
p.A161S	c.481G>T
p.A161T	c.481G>A
p.A276D	c.827C>A
p.A276G	c.827C>G
p.A276P	c.826G>C
p.C124G	c.370T>G
p.C135F	c.404G>T
p.C135R	c.403T>C
p.C135S	c.404G>C; c.403T>A
p.C135W	c.405C>G
p.C135Y	c.404G>A
p.C141G	c.421T>G
p.C141R	c.421T>C
p.C141W	c.423C>G
p.C141Y	c.422G>A
p.C176F	c.527G>T
p.C176G	c.526T>G
p.C176R	c.526T>C
p.C176W	c.528C>G
p.C176Y	c.527G>A
p.C238F	c.713G>T
p.C238R	c.712T>C
p.C238Y	c.713G>A
p.C242F	c.725G>T
p.C242G	c.724T>G
p.C242S	c.725G>C; c.724T>A
p.C242Y	c.725G>A
p.C275F	c.824G>T
p.C275G	c.823T>G
p.C275R	c.823T>C
p.C275W	c.825T>G
p.C275Y	c.824G>A
p.C277F	c.830G>T
p.C277Y	c.830G>A
p.D259V	c.776A>T
p.D259Y	c.775G>T
p.D281E	c.843C>A; c.843C>G
p.D281H	c.841G>C
p.D281N	c.841G>A
p.D281V	c.842A>T
p.D281Y	c.841G>T
p.E180K	c.538G>A
p.E224D	c.672G>T; c.672G>C
p.E258A	c.773A>C
p.E258K	c.772G>A
p.E258Q	c.772G>C
p.E271K	c.811G>A
p.E271V	c.812A>T
p.E285K	c.853G>A
p.E285V	c.854A>T
p.E286A	c.857A>C
p.E286G	c.857A>G
p.E286K	c.856G>A
p.E286Q	c.856G>C
p.E286V	c.857A>T
p.E287D	c.861G>C; c.861G>T
p.F109C	c.326T>G
p.F109V	c.325T>G
p.F113C	c.338T>G
p.F113V	c.337T>G
p.F134C	c.401T>G
p.F134L	c.400T>C; c.402T>G; c.402T>A
p.F134V	c.400T>G
p.F270C	c.809T>G
p.F270L	c.808T>C; c.810T>A; c.810T>G
p.F270S	c.809T>C
p.G105C	c.313G>T
p.G105D	c.314G>A
p.G105V	c.314G>T
p.G154V	c.461G>T
p.G199V	c.596G>T
p.G244C	c.730G>T
p.G244D	c.731G>A
p.G244S	c.730G>A
p.G244V	c.731G>T
p.G245C	c.733G>T
p.G245D	c.734G>A
p.G245R	c.733G>C
p.G245S	c.733G>A
p.G245V	c.734G>T
p.G262V	c.785G>T
p.G266E	c.797G>A
p.G266R	c.796G>A; c.796G>C
p.G266V	c.797G>T
p.G279E	c.836G>A
p.G334V	c.1001G>T
p.H168P	c.503A>C
p.H168R	c.503A>G
p.H178D	c.532C>G
p.H179D	c.535C>G
p.H179L	c.536A>T
p.H179N	c.535C>A
p.H179Q	c.537T>G; c.537T>A
p.H179R	c.536A>G
p.H179Y	c.535C>T
p.H193D	c.577C>G
p.H193L	c.578A>T
p.H193P	c.578A>C
p.H193R	c.578A>G
p.H193Y	c.577C>T
p.H214R	c.641A>G
p.I162F	c.484A>T
p.I195F	c.583A>T
p.I195N	c.584T>A
p.I195S	c.584T>G
p.I195T	c.584T>C
p.I232F	c.694A>T
p.I232S	c.695T>G
p.I251F	c.751A>T
p.I254S	c.761T>G
p.I255F	c.763A>T
p.I255N	c.764T>A
p.I255S	c.764T>G
p.I255T	c.764T>C
p.K120E	c.358A>G
p.K132E	c.394A>G
p.K132M	c.395A>T
p.K132N	c.396G>C; c.396G>T
p.K132Q	c.394A>C
p.K132R	c.395A>G
p.K139N	c.417G>C; c.417G>T
p.K164E	c.490A>G
p.L111P	c.332T>C
p.L111Q	c.332T>A
p.L111R	c.332T>G
p.L130F	c.388C>T
p.L130P	c.389T>C
p.L130V	c.388C>G
p.L145P	c.434T>C
p.L145Q	c.434T>A
p.L145R	c.434T>G
p.L194F	c.580C>T
p.L194P	c.581T>C
p.L194R	c.581T>G
p.L252P	c.755T>C
p.L257P	c.770T>C
p.L257Q	c.770T>A
p.L265P	c.794T>C
p.L265R	c.794T>G
p.L289F	c.865C>T
p.M133K	c.398T>A
p.M237I	c.711G>A; c.711G>T; c.711G>C
p.M237K	c.710T>A
p.M246I	c.738G>A; c.738G>C; c.738G>T
p.M246V	c.736A>G
p.N131I	c.392A>T
p.N131S	c.392A>G
p.N239D	c.715A>G
p.N239S	c.716A>G
p.N247I	c.740A>T
p.P151A	c.451C>G
p.P151H	c.452C>A
p.P151R	c.452C>G
p.P151S	c.451C>T
p.P151T	c.451C>A
p.P152L	c.455C>T
p.P152S	c.454C>T
p.P177R	c.530C>G
p.P190L	c.569C>T
p.P250L	c.749C>T
p.P278A	c.832C>G
p.P278H	c.833C>A
p.P278L	c.833C>T
p.P278R	c.833C>G
p.P278S	c.832C>T
p.P278T	c.832C>A
p.Q136E	c.406C>G
p.Q136P	c.407A>C
p.Q144P	c.431A>C
p.Q331H	c.993G>T; c.993G>C
p.R110C	c.328C>T
p.R110L	c.329G>T
p.R110P	c.329G>C
p.R156H	c.467G>A
p.R156P	c.467G>C
p.R158C	c.472C>T
p.R158G	c.472C>G
p.R158H	c.473G>A
p.R158L	c.473G>T
p.R158P	c.473G>C
p.R174W	c.520A>T
p.R175C	c.523C>T
p.R175G	c.523C>G
p.R175H	c.524G>A
p.R175L	c.524G>T
p.R181C	c.541C>T
p.R181H	c.542G>A
p.R181P	c.542G>C
p.R196P	c.587G>C
p.R213G	c.637C>G
p.R213L	c.638G>T
p.R213Q	c.638G>A
p.R248G	c.742C>G
p.R248L	c.743G>T
p.R248P	c.743G>C
p.R248Q	c.743G>A
p.R248W	c.742C>T
p.R249G	c.745A>G
p.R249M	c.746G>T
p.R249S	c.747G>T; c.747G>C
p.R249T	c.746G>C
p.R249W	c.745A>T
p.R267L	c.800G>T
p.R267P	c.800G>C
p.R267Q	c.800G>A
p.R267W	c.799C>T
p.R273C	c.817C>T
p.R273G	c.817C>G
p.R273H	c.818G>A
p.R273L	c.818G>T
p.R273P	c.818G>C
p.R273S	c.817C>A
p.R280G	c.838A>G
p.R280I	c.839G>T
p.R280K	c.839G>A
p.R280S	c.840A>T; c.840A>C
p.R280T	c.839G>C
p.R282G	c.844C>G
p.R282Q	c.845G>A
p.R282W	c.844C>T
p.R283H	c.848G>A
p.R283P	c.848G>C
p.R290C	c.868C>T
p.R337C	c.1009C>T
p.R337L	c.1010G>T
p.R342P	c.1025G>C
p.S106R	c.318C>G; c.316A>C; c.318C>A
p.S127F	c.380C>T
p.S127P	c.379T>C
p.S127Y	c.380C>A
p.S215G	c.643A>G
p.S215I	c.644G>T
p.S215N	c.644G>A
p.S215R	c.645T>G; c.643A>C; c.645T>A
p.S240C	c.718A>T
p.S240G	c.718A>G
p.S241C	c.722C>G
p.S241F	c.722C>T
p.S241P	c.721T>C
p.S241Y	c.722C>A
p.T125M	c.374C>T
p.T125P	c.373A>C
p.T155N	c.464C>A
p.T155P	c.463A>C
p.T211I	c.632C>T
p.V143G	c.428T>G
p.V143M	c.427G>A
p.V157F	c.469G>T
p.V157G	c.470T>G
p.V172D	c.515T>A
p.V172F	c.514G>T
p.V173A	c.518T>C
p.V173G	c.518T>G
p.V173L	c.517G>T; c.517G>C
p.V173M	c.517G>A
p.V197M	c.589G>A
p.V203L	c.607G>T; c.607G>C
p.V216E	c.647T>A
p.V216L	c.646G>T; c.646G>C
p.V216M	c.646G>A
p.V218G	c.653T>G
p.V272G	c.815T>G
p.V272M	c.814G>A
p.V274D	c.821T>A
p.V274F	c.820G>T
p.V274G	c.821T>G
p.Y107D	c.319T>G
p.Y126C	c.377A>G
p.Y126D	c.376T>G
p.Y126S	c.377A>C
p.Y163C	c.488A>G
p.Y163D	c.487T>G
p.Y163H	c.487T>C
p.Y163N	c.487T>A
p.Y205C	c.614A>G
p.Y205F	c.614A>T
p.Y205H	c.613T>C
p.Y205S	c.614A>C
p.Y220C	c.659A>G
p.Y220D	c.658T>G
p.Y220H	c.658T>C
p.Y220S	c.659A>C
p.Y234C	c.701A>G
p.Y234H	c.700T>C
p.Y234N	c.700T>A
p.Y234S	c.701A>C
p.Y236C	c.707A>G

## Sheet: S1B. Negative Set
Protein_Variant	cDNA_Variant(s)
p.A119P	c.355G>C
p.A119S	c.355G>T
p.A129G	c.386C>G
p.A129P	c.385G>C
p.A129S	c.385G>T
p.A138G	c.413C>G
p.A189S	c.565G>T
p.A307E	c.920C>A
p.A307G	c.920C>G
p.A307P	c.919G>C
p.A347S	c.1039G>T
p.A353D	c.1058C>A
p.A353G	c.1058C>G
p.A353P	c.1057G>C
p.A353S	c.1057G>T
p.A353V	c.1058C>T
p.A355D	c.1064C>A
p.A355G	c.1064C>G
p.A355P	c.1063G>C
p.A355S	c.1063G>T
p.A355T	c.1063G>A
p.A364D	c.1091C>A
p.A364G	c.1091C>G
p.A364P	c.1090G>C
p.A364S	c.1090G>T
p.A39E	c.116C>A
p.A39G	c.116C>G
p.A39P	c.115G>C
p.A39T	c.115G>A
p.A63D	c.188C>A
p.A63G	c.188C>G
p.A63P	c.187G>C
p.A63S	c.187G>T
p.A63T	c.187G>A
p.A69D	c.206C>A
p.A69P	c.205G>C
p.A69S	c.205G>T
p.A69T	c.205G>A
p.A70D	c.209C>A
p.A70G	c.209C>G
p.A70P	c.208G>C
p.A70S	c.208G>T
p.A74D	c.221C>A
p.A74G	c.221C>G
p.A74P	c.220G>C
p.A74S	c.220G>T
p.A76E	c.227C>A
p.A76P	c.226G>C
p.A76S	c.226G>T
p.A78E	c.233C>A
p.A78G	c.233C>G
p.A78P	c.232G>C
p.A78T	c.232G>A
p.A79D	c.236C>A
p.A79G	c.236C>G
p.A79P	c.235G>C
p.A79S	c.235G>T
p.A83E	c.248C>A
p.A83G	c.248C>G
p.A83P	c.247G>C
p.A83S	c.247G>T
p.A83T	c.247G>A
p.A84D	c.251C>A
p.A84P	c.250G>C
p.A84S	c.250G>T
p.A86E	c.257C>A
p.A86G	c.257C>G
p.A86P	c.256G>C
p.A88D	c.263C>A
p.A88P	c.262G>C
p.A88S	c.262G>T
p.C124F	c.371G>T
p.C124W	c.372C>G
p.C182F	c.545G>T
p.C229G	c.685T>G
p.C229W	c.687T>G
p.D148A	c.443A>C
p.D148V	c.443A>T
p.D184A	c.551A>C
p.D184E	c.552T>A; c.552T>G
p.D184V	c.551A>T
p.D186A	c.557A>C
p.D186E	c.558T>A; c.558T>G
p.D186Y	c.556G>T
p.D207A	c.620A>C
p.D207V	c.620A>T
p.D21A	c.62A>C
p.D21E	c.63C>G; c.63C>A
p.D21G	c.62A>G
p.D21H	c.61G>C
p.D21N	c.61G>A
p.D21V	c.62A>T
p.D21Y	c.61G>T
p.D324A	c.971A>C
p.D324V	c.971A>T
p.D324Y	c.970G>T
p.D352A	c.1055A>C
p.D352E	c.1056T>G; c.1056T>A
p.D352G	c.1055A>G
p.D352H	c.1054G>C
p.D352V	c.1055A>T
p.D391A	c.1172A>C
p.D391E	c.1173C>G; c.1173C>A
p.D391G	c.1172A>G
p.D391H	c.1171G>C
p.D391N	c.1171G>A
p.D391V	c.1172A>T
p.D391Y	c.1171G>T
p.D393A	c.1178A>C
p.D393E	c.1179C>G; c.1179C>A
p.D393G	c.1178A>G
p.D393H	c.1177G>C
p.D393N	c.1177G>A
p.D393V	c.1178A>T
p.D393Y	c.1177G>T
p.D41A	c.122A>C
p.D41E	c.123T>G; c.123T>A
p.D41G	c.122A>G
p.D41H	c.121G>C
p.D41V	c.122A>T
p.D41Y	c.121G>T
p.D42A	c.125A>C
p.D42E	c.126T>G; c.126T>A
p.D42G	c.125A>G
p.D42H	c.124G>C
p.D42V	c.125A>T
p.D42Y	c.124G>T
p.D48A	c.143A>C
p.D48E	c.144C>G; c.144C>A
p.D48G	c.143A>G
p.D48H	c.142G>C
p.D48V	c.143A>T
p.D48Y	c.142G>T
p.D49A	c.146A>C
p.D49E	c.147T>G; c.147T>A
p.D49G	c.146A>G
p.D49V	c.146A>T
p.D57A	c.170A>C
p.D57E	c.171C>G; c.171C>A
p.D57G	c.170A>G
p.D57H	c.169G>C
p.D57N	c.169G>A
p.D57V	c.170A>T
p.D57Y	c.169G>T
p.D61A	c.182A>C
p.D61E	c.183T>G; c.183T>A
p.D61H	c.181G>C
p.D61V	c.182A>T
p.D61Y	c.181G>T
p.D7A	c.20A>C
p.D7G	c.20A>G
p.D7H	c.19G>C
p.D7N	c.19G>A
p.D7V	c.20A>T
p.D7Y	c.19G>T
p.E11A	c.32A>C
p.E11D	c.33G>T; c.33G>C
p.E11G	c.32A>G
p.E11V	c.32A>T
p.E171A	c.512A>C
p.E171V	c.512A>T
p.E17A	c.50A>C
p.E17D	c.51A>T; c.51A>C
p.E17G	c.50A>G
p.E17K	c.49G>A
p.E17Q	c.49G>C
p.E17V	c.50A>T
p.E180A	c.539A>C
p.E180V	c.539A>T
p.E198A	c.593A>C
p.E198V	c.593A>T
p.E224Q	c.670G>C
p.E287A	c.860A>C
p.E28A	c.83A>C
p.E28D	c.84A>T; c.84A>C
p.E28G	c.83A>G
p.E28K	c.82G>A
p.E28Q	c.82G>C
p.E28V	c.83A>T
p.E294A	c.881A>C
p.E298A	c.893A>C
p.E2A	c.5A>C
p.E2D	c.6G>T; c.6G>C
p.E2G	c.5A>G
p.E2K	c.4G>A
p.E2Q	c.4G>C
p.E2V	c.5A>T
p.E326A	c.977A>C
p.E326D	c.978A>C; c.978A>T
p.E326G	c.977A>G
p.E326Q	c.976G>C
p.E326V	c.977A>T
p.E336A	c.1007A>C
p.E336D	c.1008G>T; c.1008G>C
p.E336G	c.1007A>G
p.E336Q	c.1006G>C
p.E336V	c.1007A>T
p.E339A	c.1016A>C
p.E339D	c.1017G>T; c.1017G>C
p.E339V	c.1016A>T
p.E343A	c.1028A>C
p.E343D	c.1029G>T; c.1029G>C
p.E343Q	c.1027G>C
p.E343V	c.1028A>T
p.E346A	c.1037A>C
p.E346D	c.1038G>T; c.1038G>C
p.E346G	c.1037A>G
p.E346K	c.1036G>A
p.E346Q	c.1036G>C
p.E346V	c.1037A>T
p.E349A	c.1046A>C
p.E349D	c.1047A>C; c.1047A>T
p.E349G	c.1046A>G
p.E349Q	c.1045G>C
p.E349V	c.1046A>T
p.E358A	c.1073A>C
p.E358D	c.1074G>T; c.1074G>C
p.E358G	c.1073A>G
p.E358Q	c.1072G>C
p.E388D	c.1164A>T; c.1164A>C
p.E388G	c.1163A>G
p.E388K	c.1162G>A
p.E388Q	c.1162G>C
p.E388V	c.1163A>T
p.E3A	c.8A>C
p.E3D	c.9G>T; c.9G>C
p.E3K	c.7G>A
p.E3Q	c.7G>C
p.E3V	c.8A>T
p.E51A	c.152A>C
p.E51D	c.153A>T; c.153A>C
p.E51G	c.152A>G
p.E51Q	c.151G>C
p.E51V	c.152A>T
p.E56A	c.167A>C
p.E56D	c.168A>T; c.168A>C
p.E56G	c.167A>G
p.E56Q	c.166G>C
p.E56V	c.167A>T
p.E62A	c.185A>C
p.E62D	c.186A>C; c.186A>T
p.E62G	c.185A>G
p.E62K	c.184G>A
p.E62Q	c.184G>C
p.E62V	c.185A>T
p.E68A	c.203A>C
p.E68Q	c.202G>C
p.E68V	c.203A>T
p.F109Y	c.326T>A
p.F113Y	c.338T>A
p.F134Y	c.401T>A
p.F19C	c.56T>G
p.F19I	c.55T>A
p.F19L	c.55T>C; c.57T>G; c.57T>A
p.F19S	c.56T>C
p.F19V	c.55T>G
p.F19Y	c.56T>A
p.F212C	c.635T>G
p.F328C	c.983T>G
p.F328I	c.982T>A
p.F328V	c.982T>G
p.F328Y	c.983T>A
p.F338C	c.1013T>G
p.F338S	c.1013T>C
p.F338V	c.1012T>G
p.F338Y	c.1013T>A
p.F341I	c.1021T>A
p.F341V	c.1021T>G
p.F341Y	c.1022T>A
p.F385C	c.1154T>G
p.F385I	c.1153T>A
p.F385L	c.1153T>C; c.1155C>G; c.1155C>A
p.F385S	c.1154T>C
p.F385V	c.1153T>G
p.F385Y	c.1154T>A
p.F54C	c.161T>G
p.F54I	c.160T>A
p.F54S	c.161T>C
p.F54V	c.160T>G
p.G108A	c.323G>C
p.G108C	c.322G>T
p.G112A	c.335G>C
p.G112C	c.334G>T
p.G112R	c.334G>C
p.G112V	c.335G>T
p.G117A	c.350G>C
p.G117V	c.350G>T
p.G117W	c.349G>T
p.G154A	c.461G>C
p.G154R	c.460G>C
p.G187A	c.560G>C
p.G226C	c.676G>T
p.G262A	c.785G>C
p.G262C	c.784G>T
p.G262R	c.784G>C
p.G279A	c.836G>C
p.G293A	c.878G>C
p.G302W	c.904G>T
p.G325R	c.973G>C; c.973G>A
p.G356A	c.1067G>C
p.G356E	c.1067G>A
p.G356V	c.1067G>T
p.G360E	c.1079G>A
p.G360W	c.1078G>T
p.G361A	c.1082G>C
p.G361V	c.1082G>T
p.G361W	c.1081G>T
p.G374A	c.1121G>C
p.G374D	c.1121G>A
p.G374R	c.1120G>C
p.G374S	c.1120G>A
p.G374V	c.1121G>T
p.G389A	c.1166G>C
p.G389E	c.1166G>A
p.G389R	c.1165G>A; c.1165G>C
p.G389V	c.1166G>T
p.G389W	c.1165G>T
p.G59A	c.176G>C
p.G59R	c.175G>C
p.G59S	c.175G>A
p.G59V	c.176G>T
p.H115D	c.343C>G
p.H115L	c.344A>T
p.H115N	c.343C>A
p.H115P	c.344A>C
p.H115Q	c.345T>G; c.345T>A
p.H115R	c.344A>G
p.H168Q	c.504C>A; c.504C>G
p.H178L	c.533A>T
p.H214N	c.640C>A
p.H233N	c.697C>A
p.H296P	c.887A>C
p.H297D	c.889C>G
p.H297L	c.890A>T
p.H297N	c.889C>A
p.H297Q	c.891C>G; c.891C>A
p.H365D	c.1093C>G
p.H365L	c.1094A>T
p.H365N	c.1093C>A
p.H365P	c.1094A>C
p.H365Q	c.1095C>G; c.1095C>A
p.H365R	c.1094A>G
p.H368D	c.1102C>G
p.H368L	c.1103A>T
p.H368N	c.1102C>A
p.H368P	c.1103A>C
p.H368Q	c.1104C>A; c.1104C>G
p.H368R	c.1103A>G
p.H368Y	c.1102C>T
p.H380D	c.1138C>G
p.H380L	c.1139A>T
p.H380N	c.1138C>A
p.H380P	c.1139A>C
p.H380Q	c.1140T>G; c.1140T>A
p.H380R	c.1139A>G
p.I162L	c.484A>C
p.I195L	c.583A>C
p.I195V	c.583A>G
p.I255L	c.763A>C
p.I332L	c.994A>C
p.I332M	c.996C>G
p.I332T	c.995T>C
p.I50F	c.148A>T
p.I50L	c.148A>C
p.I50M	c.150T>G
p.I50N	c.149T>A
p.I50S	c.149T>G
p.I50V	c.148A>G
p.K101I	c.302A>T
p.K101N	c.303A>T; c.303A>C
p.K101Q	c.301A>C
p.K101T	c.302A>C
p.K120T	c.359A>C
p.K24E	c.70A>G
p.K24I	c.71A>T
p.K24N	c.72A>T; c.72A>C
p.K24Q	c.70A>C
p.K24R	c.71A>G
p.K24T	c.71A>C
p.K292Q	c.874A>C
p.K305Q	c.913A>C
p.K319M	c.956A>T
p.K319Q	c.955A>C
p.K319R	c.956A>G
p.K319T	c.956A>C
p.K320E	c.958A>G
p.K320M	c.959A>T
p.K320Q	c.958A>C
p.K320R	c.959A>G
p.K320T	c.959A>C
p.K321I	c.962A>T
p.K321N	c.963A>T; c.963A>C
p.K321Q	c.961A>C
p.K321R	c.962A>G
p.K321T	c.962A>C
p.K351M	c.1052A>T
p.K351Q	c.1051A>C
p.K351R	c.1052A>G
p.K351T	c.1052A>C
p.K357E	c.1069A>G
p.K357M	c.1070A>T
p.K357N	c.1071G>T; c.1071G>C
p.K357Q	c.1069A>C
p.K357R	c.1070A>G
p.K357T	c.1070A>C
p.K370E	c.1108A>G
p.K370M	c.1109A>T
p.K370N	c.1110G>T; c.1110G>C
p.K370Q	c.1108A>C
p.K370R	c.1109A>G
p.K370T	c.1109A>C
p.K372E	c.1114A>G
p.K372I	c.1115A>T
p.K372N	c.1116A>T; c.1116A>C
p.K372Q	c.1114A>C
p.K372R	c.1115A>G
p.K372T	c.1115A>C
p.K373E	c.1117A>G
p.K373M	c.1118A>T
p.K373N	c.1119G>T; c.1119G>C
p.K373Q	c.1117A>C
p.K373R	c.1118A>G
p.K373T	c.1118A>C
p.K381E	c.1141A>G
p.K381I	c.1142A>T
p.K381N	c.1143A>T; c.1143A>C
p.K381Q	c.1141A>C
p.K381R	c.1142A>G
p.K381T	c.1142A>C
p.K382E	c.1144A>G
p.K382I	c.1145A>T
p.K382Q	c.1144A>C
p.K382R	c.1145A>G
p.K382T	c.1145A>C
p.K386E	c.1156A>G
p.K386M	c.1157A>T
p.K386N	c.1158G>C; c.1158G>T
p.K386Q	c.1156A>C
p.K386R	c.1157A>G
p.K386T	c.1157A>C
p.L111V	c.331C>G
p.L114F	c.342G>C; c.342G>T
p.L114M	c.340T>A
p.L114S	c.341T>C
p.L114V	c.340T>G
p.L114W	c.341T>G
p.L137R	c.410T>G
p.L14M	c.40C>A
p.L14P	c.41T>C
p.L14Q	c.41T>A
p.L14R	c.41T>G
p.L188Q	c.563T>A
p.L188R	c.563T>G
p.L201M	c.601T>A
p.L201W	c.602T>G
p.L206F	c.618G>C; c.618G>T
p.L206M	c.616T>A
p.L206V	c.616T>G
p.L206W	c.617T>G
p.L22I	c.64C>A
p.L22P	c.65T>C
p.L22Q	c.65T>A
p.L22R	c.65T>G
p.L22V	c.64C>G
p.L252R	c.755T>G
p.L257M	c.769C>A
p.L25I	c.73C>A
p.L25P	c.74T>C
p.L25Q	c.74T>A
p.L25R	c.74T>G
p.L25V	c.73C>G
p.L264P	c.791T>C
p.L264Q	c.791T>A
p.L264V	c.790C>G
p.L265V	c.793C>G
p.L26F	c.76C>T
p.L26H	c.77T>A
p.L26I	c.76C>A
p.L26P	c.77T>C
p.L26R	c.77T>G
p.L26V	c.76C>G
p.L289R	c.866T>G
p.L299M	c.895C>A
p.L299R	c.896T>G
p.L299V	c.895C>G
p.L308P	c.923T>C
p.L308Q	c.923T>A
p.L308R	c.923T>G
p.L323M	c.967C>A
p.L323Q	c.968T>A
p.L323R	c.968T>G
p.L323V	c.967C>G
p.L32M	c.94C>A
p.L32P	c.95T>C
p.L32Q	c.95T>A
p.L32R	c.95T>G
p.L32V	c.94C>G
p.L330I	c.988C>A
p.L330V	c.988C>G
p.L344M	c.1030C>A
p.L344V	c.1030C>G
p.L348M	c.1042T>A
p.L348S	c.1043T>C
p.L348V	c.1042T>G
p.L350H	c.1049T>A
p.L350I	c.1048C>A
p.L350R	c.1049T>G
p.L350V	c.1048C>G
p.L35M	c.103T>A
p.L35S	c.104T>C
p.L35V	c.103T>G
p.L35W	c.104T>G
p.L369M	c.1105C>A
p.L369P	c.1106T>C
p.L369Q	c.1106T>A
p.L369R	c.1106T>G
p.L369V	c.1105C>G
p.L383H	c.1148T>A
p.L383I	c.1147C>A
p.L383P	c.1148T>C
p.L383R	c.1148T>G
p.L383V	c.1147C>G
p.L43F	c.129G>C; c.129G>T
p.L43M	c.127T>A
p.L43S	c.128T>C
p.L43V	c.127T>G
p.L43W	c.128T>G
p.L45M	c.133C>A
p.L45Q	c.134T>A
p.L45R	c.134T>G
p.L45V	c.133C>G
p.L93P	c.278T>C
p.L93Q	c.278T>A
p.L93R	c.278T>G
p.L93V	c.277C>G
p.M169L	c.505A>T; c.505A>C
p.M169R	c.506T>G
p.M340K	c.1019T>A
p.M340L	c.1018A>T; c.1018A>C
p.M340R	c.1019T>G
p.M384K	c.1151T>A
p.M384L	c.1150A>T; c.1150A>C
p.M384R	c.1151T>G
p.M384T	c.1151T>C
p.M40K	c.119T>A
p.M40L	c.118A>T; c.118A>C
p.M40R	c.119T>G
p.M40T	c.119T>C
p.M40V	c.118A>G
p.M44K	c.131T>A
p.M44L	c.130A>T; c.130A>C
p.M44R	c.131T>G
p.M44T	c.131T>C
p.M44V	c.130A>G
p.M66K	c.197T>A
p.M66L	c.196A>T; c.196A>C
p.M66T	c.197T>C
p.M66V	c.196A>G
p.N200H	c.598A>C
p.N200T	c.599A>C
p.N210I	c.629A>T
p.N210K	c.630C>G; c.630C>A
p.N235H	c.703A>C
p.N247H	c.739A>C
p.N263S	c.788A>G
p.N263T	c.788A>C
p.N263Y	c.787A>T
p.N268D	c.802A>G
p.N268K	c.804C>G; c.804C>A
p.N268T	c.803A>C
p.N288D	c.862A>G
p.N288H	c.862A>C
p.N288I	c.863A>T
p.N288K	c.864T>A; c.864T>G
p.N29D	c.85A>G
p.N29H	c.85A>C
p.N29I	c.86A>T
p.N29K	c.87C>G; c.87C>A
p.N29S	c.86A>G
p.N29T	c.86A>C
p.N29Y	c.85A>T
p.N30D	c.88A>G
p.N30H	c.88A>C
p.N30I	c.89A>T
p.N30K	c.90C>G; c.90C>A
p.N30S	c.89A>G
p.N30T	c.89A>C
p.N30Y	c.88A>T
p.N310D	c.928A>G
p.N310H	c.928A>C
p.N310S	c.929A>G
p.N310Y	c.928A>T
p.N311D	c.931A>G
p.N311I	c.932A>T
p.N345H	c.1033A>C
p.N345I	c.1034A>T
p.N345K	c.1035T>G; c.1035T>A
p.N345S	c.1034A>G
p.N345T	c.1034A>C
p.N345Y	c.1033A>T
p.P128H	c.383C>A
p.P128T	c.382C>A
p.P12A	c.34C>G
p.P12H	c.35C>A
p.P12R	c.35C>G
p.P12S	c.34C>T
p.P12T	c.34C>A
p.P13A	c.37C>G
p.P13H	c.38C>A
p.P13L	c.38C>T
p.P13R	c.38C>G
p.P13T	c.37C>A
p.P142R	c.425C>G
p.P142T	c.424C>A
p.P177A	c.529C>G
p.P191A	c.571C>G
p.P219A	c.655C>G
p.P219H	c.656C>A
p.P222R	c.665C>G
p.P223T	c.667C>A
p.P250R	c.749C>G
p.P27A	c.79C>G
p.P27H	c.80C>A
p.P27R	c.80C>G
p.P27T	c.79C>A
p.P295R	c.884C>G
p.P295T	c.883C>A
p.P300R	c.899C>G
p.P300T	c.898C>A
p.P301R	c.902C>G
p.P301T	c.901C>A
p.P309A	c.925C>G
p.P309R	c.926C>G
p.P316H	c.947C>A
p.P316R	c.947C>G
p.P316T	c.946C>A
p.P318Q	c.953C>A
p.P318R	c.953C>G
p.P318T	c.952C>A
p.P322A	c.964C>G
p.P322Q	c.965C>A
p.P322S	c.964C>T
p.P322T	c.964C>A
p.P34A	c.100C>G
p.P34H	c.101C>A
p.P34R	c.101C>G
p.P34T	c.100C>A
p.P359A	c.1075C>G
p.P359Q	c.1076C>A
p.P359R	c.1076C>G
p.P359T	c.1075C>A
p.P36A	c.106C>G
p.P36Q	c.107C>A
p.P36R	c.107C>G
p.P36T	c.106C>A
p.P390A	c.1168C>G
p.P390H	c.1169C>A
p.P390L	c.1169C>T
p.P390R	c.1169C>G
p.P390S	c.1168C>T
p.P390T	c.1168C>A
p.P47A	c.139C>G
p.P47Q	c.140C>A
p.P47R	c.140C>G
p.P47S	c.139C>T
p.P47T	c.139C>A
p.P4A	c.10C>G
p.P4Q	c.11C>A
p.P4R	c.11C>G
p.P4S	c.10C>T
p.P4T	c.10C>A
p.P58A	c.172C>G
p.P58Q	c.173C>A
p.P58S	c.172C>T
p.P60A	c.178C>G
p.P60Q	c.179C>A
p.P60R	c.179C>G
p.P60T	c.178C>A
p.P64A	c.190C>G
p.P64H	c.191C>A
p.P64R	c.191C>G
p.P64T	c.190C>A
p.P67A	c.199C>G
p.P67Q	c.200C>A
p.P67R	c.200C>G
p.P67T	c.199C>A
p.P71A	c.211C>G
p.P71H	c.212C>A
p.P71R	c.212C>G
p.P71T	c.211C>A
p.P72R	c.215C>G
p.P75A	c.223C>G
p.P75H	c.224C>A
p.P75R	c.224C>G
p.P75T	c.223C>A
p.P77T	c.229C>A
p.P80A	c.238C>G
p.P80H	c.239C>A
p.P80R	c.239C>G
p.P80T	c.238C>A
p.P82A	c.244C>G
p.P82Q	c.245C>A
p.P82R	c.245C>G
p.P82T	c.244C>A
p.P85A	c.253C>G
p.P85H	c.254C>A
p.P85R	c.254C>G
p.P85T	c.253C>A
p.P87A	c.259C>G
p.P87R	c.260C>G
p.P87S	c.259C>T
p.P87T	c.259C>A
p.P89A	c.265C>G
p.P89H	c.266C>A
p.P89R	c.266C>G
p.P89T	c.265C>A
p.P8A	c.22C>G
p.P8H	c.23C>A
p.P8L	c.23C>T
p.P8R	c.23C>G
p.P8S	c.22C>T
p.P8T	c.22C>A
p.P92A	c.274C>G
p.P92R	c.275C>G
p.P92T	c.274C>A
p.P98H	c.293C>A
p.P98R	c.293C>G
p.P98T	c.292C>A
p.Q100E	c.298C>G
p.Q100H	c.300G>T; c.300G>C
p.Q100K	c.298C>A
p.Q100L	c.299A>T
p.Q100P	c.299A>C
p.Q100R	c.299A>G
p.Q104E	c.310C>G
p.Q104K	c.310C>A
p.Q104P	c.311A>C
p.Q104R	c.311A>G
p.Q144E	c.430C>G
p.Q167K	c.499C>A
p.Q16E	c.46C>G
p.Q16H	c.48G>T; c.48G>C
p.Q16K	c.46C>A
p.Q16P	c.47A>C
p.Q16R	c.47A>G
p.Q192E	c.574C>G
p.Q192P	c.575A>C
p.Q317E	c.949C>G
p.Q317L	c.950A>T
p.Q317P	c.950A>C
p.Q331K	c.991C>A
p.Q331L	c.992A>T
p.Q354H	c.1062G>T; c.1062G>C
p.Q354L	c.1061A>T
p.Q354P	c.1061A>C
p.Q375E	c.1123C>G
p.Q375H	c.1125G>T; c.1125G>C
p.Q375L	c.1124A>T
p.Q375P	c.1124A>C
p.Q375R	c.1124A>G
p.Q38E	c.112C>G
p.Q38H	c.114A>T; c.114A>C
p.Q38K	c.112C>A
p.Q38L	c.113A>T
p.Q38P	c.113A>C
p.Q38R	c.113A>G
p.Q52E	c.154C>G
p.Q52K	c.154C>A
p.Q52L	c.155A>T
p.Q52P	c.155A>C
p.Q52R	c.155A>G
p.Q5E	c.13C>G
p.Q5H	c.15G>T; c.15G>C
p.Q5K	c.13C>A
p.Q5L	c.14A>T
p.Q5P	c.14A>C
p.Q5R	c.14A>G
p.R110S	c.328C>A
p.R209G	c.625A>G
p.R290S	c.868C>A
p.R333G	c.997C>G
p.R333L	c.998G>T
p.R333P	c.998G>C
p.R335G	c.1003C>G
p.R335P	c.1004G>C
p.R335S	c.1003C>A
p.R363G	c.1087A>G
p.R363K	c.1088G>A
p.R363M	c.1088G>T
p.R363S	c.1089G>T; c.1089G>C
p.R363T	c.1088G>C
p.R363W	c.1087A>T
p.R379G	c.1135C>G
p.R379L	c.1136G>T
p.R379S	c.1135C>A
p.R65G	c.193A>G
p.R65I	c.194G>T
p.R65K	c.194G>A
p.R65S	c.195A>T; c.195A>C
p.R65T	c.194G>C
p.S106G	c.316A>G
p.S106I	c.317G>T
p.S106T	c.317G>C
p.S116A	c.346T>G
p.S116T	c.346T>A
p.S116Y	c.347C>A
p.S121A	c.361T>G
p.S121C	c.362C>G
p.S121T	c.361T>A
p.S121Y	c.362C>A
p.S127A	c.379T>G
p.S149A	c.445T>G
p.S149C	c.446C>G
p.S15C	c.43A>T
p.S15G	c.43A>G
p.S15N	c.44G>A
p.S15R	c.43A>C; c.45T>G; c.45T>A
p.S15T	c.44G>C
p.S183A	c.547T>G
p.S183T	c.547T>A
p.S185C	c.553A>T
p.S185T	c.554G>C
p.S20A	c.58T>G
p.S20L	c.59C>T
p.S20P	c.58T>C
p.S227A	c.679T>G
p.S227Y	c.680C>A
p.S261I	c.782G>T
p.S303G	c.907A>G
p.S303R	c.907A>C; c.909C>G; c.909C>A
p.S313C	c.937A>T
p.S313G	c.937A>G
p.S313I	c.938G>T
p.S314A	c.940T>G
p.S314C	c.941C>G
p.S314P	c.940T>C
p.S314T	c.940T>A
p.S314Y	c.941C>A
p.S315A	c.943T>G
p.S315T	c.943T>A
p.S315Y	c.944C>A
p.S33A	c.97T>G
p.S33C	c.98C>G
p.S33P	c.97T>C
p.S33T	c.97T>A
p.S33Y	c.98C>A
p.S362C	c.1084A>T
p.S362I	c.1085G>T
p.S362N	c.1085G>A
p.S362R	c.1084A>C; c.1086C>G; c.1086C>A
p.S362T	c.1085G>C
p.S366C	c.1097C>G
p.S366F	c.1097C>T
p.S366P	c.1096T>C
p.S366T	c.1096T>A
p.S366Y	c.1097C>A
p.S367C	c.1099A>T
p.S367G	c.1099A>G
p.S367I	c.1100G>T
p.S367R	c.1099A>C; c.1101C>G; c.1101C>A
p.S367T	c.1100G>C
p.S371A	c.1111T>G
p.S371C	c.1112C>G
p.S371F	c.1112C>T
p.S371P	c.1111T>C
p.S371T	c.1111T>A
p.S371Y	c.1112C>A
p.S376A	c.1126T>G
p.S376C	c.1127C>G
p.S376F	c.1127C>T
p.S376P	c.1126T>C
p.S376T	c.1126T>A
p.S376Y	c.1127C>A
p.S378A	c.1132T>G
p.S378C	c.1133C>G
p.S378T	c.1132T>A
p.S378Y	c.1133C>A
p.S37A	c.109T>G
p.S37C	c.110C>G
p.S37F	c.110C>T
p.S37P	c.109T>C
p.S37Y	c.110C>A
p.S392A	c.1174T>G
p.S392L	c.1175C>T
p.S392P	c.1174T>C
p.S392T	c.1174T>A
p.S46A	c.136T>G
p.S46C	c.137C>G
p.S46T	c.136T>A
p.S46Y	c.137C>A
p.S6A	c.16T>G
p.S6P	c.16T>C
p.S6T	c.16T>A
p.S90A	c.268T>G
p.S90C	c.269C>G
p.S90T	c.268T>A
p.S90Y	c.269C>A
p.S94A	c.280T>G
p.S94P	c.280T>C
p.S95A	c.283T>G
p.S95C	c.284C>G
p.S95P	c.283T>C
p.S95T	c.283T>A
p.S95Y	c.284C>A
p.S96A	c.286T>G
p.S96P	c.286T>C
p.S96T	c.286T>A
p.S99A	c.295T>G
p.S99C	c.296C>G
p.S99P	c.295T>C
p.S99T	c.295T>A
p.S99Y	c.296C>A
p.S9C	c.25A>T
p.S9G	c.25A>G
p.S9I	c.26G>T
p.S9N	c.26G>A
p.S9R	c.27C>G; c.25A>C; c.27C>A
p.S9T	c.26G>C
p.T102N	c.305C>A
p.T102P	c.304A>C
p.T118K	c.353C>A
p.T118P	c.352A>C
p.T118R	c.353C>G
p.T118S	c.352A>T
p.T123N	c.368C>A
p.T123P	c.367A>C
p.T123S	c.367A>T; c.368C>G
p.T125S	c.373A>T
p.T140N	c.419C>A
p.T150S	c.448A>T
p.T170K	c.509C>A
p.T18A	c.52A>G
p.T18I	c.53C>T
p.T18K	c.53C>A
p.T18P	c.52A>C
p.T18R	c.53C>G
p.T18S	c.52A>T
p.T256R	c.767C>G
p.T284R	c.851C>G
p.T304N	c.911C>A
p.T304P	c.910A>C
p.T304S	c.910A>T; c.911C>G
p.T312A	c.934A>G
p.T312N	c.935C>A
p.T312P	c.934A>C
p.T329A	c.985A>G
p.T329N	c.986C>A
p.T329P	c.985A>C
p.T377A	c.1129A>G
p.T377N	c.1130C>A
p.T377S	c.1129A>T; c.1130C>G
p.T387A	c.1159A>G
p.T387I	c.1160C>T
p.T387K	c.1160C>A
p.T387P	c.1159A>C
p.T387R	c.1160C>G
p.T387S	c.1159A>T
p.T55A	c.163A>G
p.T55N	c.164C>A
p.T55P	c.163A>C
p.T55S	c.163A>T; c.164C>G
p.T81A	c.241A>G
p.T81K	c.242C>A
p.T81P	c.241A>C
p.T81R	c.242C>G
p.T81S	c.241A>T
p.V10A	c.29T>C
p.V10D	c.29T>A
p.V10F	c.28G>T
p.V10G	c.29T>G
p.V10L	c.28G>C
p.V122E	c.365T>A
p.V122G	c.365T>G
p.V122M	c.364G>A
p.V147L	c.439G>C
p.V203G	c.608T>G
p.V225L	c.673G>C
p.V31A	c.92T>C
p.V31D	c.92T>A
p.V31F	c.91G>T
p.V31G	c.92T>G
p.V31L	c.91G>C
p.V73A	c.218T>C
p.V73E	c.218T>A
p.V73G	c.218T>G
p.V97D	c.290T>A
p.V97F	c.289G>T
p.V97G	c.290T>G
p.V97L	c.289G>C
p.W23C	c.69G>T; c.69G>C
p.W23G	c.67T>G
p.W23L	c.68G>T
p.W23R	c.67T>A; c.67T>C
p.W23S	c.68G>C
p.W53L	c.158G>T
p.W53R	c.157T>A; c.157T>C
p.W53S	c.158G>C
p.W91G	c.271T>G
p.W91L	c.272G>T
p.W91R	c.271T>A; c.271T>C
p.W91S	c.272G>C
p.Y103C	c.308A>G
p.Y103D	c.307T>G
p.Y103F	c.308A>T
p.Y103H	c.307T>C
p.Y103N	c.307T>A
p.Y103S	c.308A>C
p.Y107F	c.320A>T
p.Y107N	c.319T>A
p.Y107S	c.320A>C
p.Y327C	c.980A>G
p.Y327D	c.979T>G
p.Y327F	c.980A>T
p.Y327H	c.979T>C
p.Y327N	c.979T>A
p.Y327S	c.980A>C
