# Supplementary material for: TP53_PROF: a machine learning model to predict impact of missense mutations in TP53
Source: Brief Bioinform. 2022 Jan 18;23(2):bbab524. doi: 10.1093/bib/bbab524 (PMC8921628; doi:10.1093/bib/bbab524)
Supplement: Supplementary_Table_S5_bbab524 [file supplementary_table_s5_bbab524.xlsx]

## Sheet: Table info
			Table S5	TP53_PROF predictions for 2,314 variants

## Sheet: Table_S5
Protein variant	TP53_PROF predictions
p.R110C	D
p.R267Q	D
p.Y220C	D
p.R282Q	D
p.R248W	D
p.R282W	D
p.H179R	D
p.C176F	D
p.E258K	D
p.D281N	D
p.K132E	D
p.C242S	D
p.S241P	D
p.E287D	D
p.R175H	D
p.G245S	D
p.R249S	D
p.V157F	D
p.E285K	D
p.Y163C	D
p.G245D	D
p.Y234C	D
p.I195T	D
p.H193R	D
p.P278S	D
p.R248L	D
p.V216M	D
p.C176Y	D
p.G245C	D
p.V173M	D
p.P151S	D
p.P278L	D
p.G266E	D
p.C141Y	D
p.C135Y	D
p.C242F	D
p.K132R	D
p.V173L	D
p.G266R	D
p.G154V	D
p.C135F	D
p.A161T	D
p.G244D	D
p.R337C	D
p.R213Q	D
p.G244S	D
p.A159V	D
p.C242Y	D
p.M246V	D
p.G266V	D
p.R110L	D
p.C275F	D
p.G244C	D
p.R280G	D
p.S241C	D
p.R282G	D
p.E271K	D
p.A138V	D
p.P278R	D
p.V143M	D
p.Y234H	D
p.N239S	D
p.G279E	D
p.I255F	D
p.R249W	D
p.D281H	D
p.Y126C	D
p.I195F	D
p.L194F	D
p.R248G	D
p.P278A	D
p.P278T	D
p.T155N	D
p.G262V	D
p.Y163H	D
p.H168R	D
p.V172F	D
p.R249T	D
p.R175L	D
p.H179D	D
p.Y220S	D
p.K164E	D
p.Y220H	D
p.C135R	D
p.R181P	D
p.R273S	D
p.R248P	D
p.L130V	D
p.L130F	D
p.G245R	D
p.C275R	D
p.S215R	D
p.C238R	D
p.G244V	D
p.R342P	D
p.Y163N	D
p.T155P	D
p.S215N	D
p.C176R	D
p.C277Y	D
p.E285V	D
p.R273G	D
p.G199V	D
p.H179Q	D
p.K132Q	D
p.L257Q	D
p.V173A	D
p.F270L	D
p.L257P	D
p.M237K	D
p.C141W	D
p.S127Y	D
p.Q136E	D
p.I255T	D
p.C141R	D
p.V157G	D
p.I255N	D
p.N247I	D
p.D281V	D
p.F113C	D
p.Y126D	D
p.L252P	D
p.V197M	D
p.L145Q	D
p.L111Q	D
p.P278H	D
p.L194P	D
p.A276D	D
p.V218G	D
p.S240G	D
p.L111P	D
p.C275W	D
p.I255S	D
p.H193D	D
p.E286Q	D
p.H168P	D
p.V272G	D
p.E271V	D
p.I195S	D
p.S127P	D
p.E286V	D
p.I232S	D
p.I232F	D
p.V143G	D
p.V274G	D
p.C242G	D
p.F134V	D
p.H178D	D
p.L130P	D
p.L145R	D
p.F113V	D
p.Y234S	D
p.V203L	D
p.Q144P	D
p.A161S	D
p.A276G	D
p.I251F	D
p.F109V	D
p.L265R	D
p.R213G	D
p.E286A	D
p.V216E	D
p.C141G	D
p.R267L	D
p.Q136P	D
p.F109C	D
p.T125P	D
p.Y126S	D
p.R273H	D
p.L289F	D
p.S106R	D
p.L323V	ND
p.P47T	ND
p.G389R	ND
p.S315T	ND
p.Q5R	ND
p.G108C	ND
p.S116A	ND
p.V225L	ND
p.G112A	ND
p.L43F	ND
p.P77T	ND
p.A83E	ND
p.L114F	ND
p.D7H	ND
p.V10G	ND
p.D393Y	ND
p.T377S	ND
p.L114S	ND
p.G117A	ND
p.P12R	ND
p.T387R	ND
p.A78G	ND
p.E326D	ND
p.R363G	ND
p.K357R	ND
p.E339V	ND
p.H368Q	ND
p.R333G	ND
p.G360E	ND
p.S362C	ND
p.S96A	ND
p.P98T	ND
p.A307P	ND
p.A86E	ND
p.L323R	ND
p.H233N	ND
p.S227A	ND
p.S149C	ND
p.P300R	ND
p.E56V	ND
p.L289R	ND
p.N310D	ND
p.D207V	ND
p.L111V	ND
p.P301T	ND
p.S261I	ND
p.E388Q	ND
p.S121T	ND
p.K321R	ND
p.K386N	ND
p.P4S	ND
p.C124W	ND
p.E198V	ND
p.E294A	ND
p.T150S	ND
p.Q192P	ND
p.M44R	ND
p.C124F	ND
p.T312A	ND
p.G302W	ND
p.V97D	ND
p.A78T	ND
p.E298A	ND
p.T102P	ND
p.M44T	ND
p.P98H	ND
p.L299M	ND
p.H297N	ND
p.P13L	ND
p.G112V	ND
p.P13A	ND
p.S313I	ND
p.S90Y	ND
p.D57H	ND
p.N200T	ND
p.T304S	ND
p.S313C	ND
p.Q38L	ND
p.S314T	ND
p.L45Q	ND
p.L43M	ND
p.L299V	ND
p.S37P	ND
p.S33P	ND
p.P318Q	ND
p.D61V	ND
p.D48H	ND
p.S15R	ND
p.E28A	ND
p.P75R	ND
p.Q354H	ND
p.N288K	ND
p.L14P	ND
p.H115R	ND
p.D41H	ND
p.P34R	ND
p.N263Y	ND
p.P89T	ND
p.A63T	ND
p.S106G	ND
p.D7Y	ND
p.Q317L	ND
p.Y327S	ND
p.D352H	ND
p.L206M	ND
p.D42H	ND
p.E17D	ND
p.D184A	ND
p.A74P	ND
p.V73E	ND
p.L43S	ND
p.M40L	ND
p.S392P	ND
p.I195L	ND
p.S106I	ND
p.P98R	ND
p.W91G	ND
p.Y327H	ND
p.D61H	ND
p.T102N	ND
p.Q100K	ND
p.Q16R	ND
p.P60Q	ND
p.S371P	ND
p.S392L	ND
p.F19L	ND
p.S33T	ND
p.P128T	ND
p.G262R	ND
p.T18A	ND
p.L265V	ND
p.F385L	ND
p.D49V	ND
p.P8S	ND
p.L137R	ND
p.Y327D	ND
p.I50F	ND
p.A70P	ND
p.L201M	ND
p.G154A	ND
p.L26P	ND
p.P60A	ND
p.C229W	ND
p.A69D	ND
p.Q104E	ND
p.F54S	ND
p.S376T	ND
p.T118R	ND
p.A129S	ND
p.A63P	ND
p.S90T	ND
p.S366F	ND
p.P71A	ND
p.P60T	ND
p.G374S	ND
p.S185C	ND
p.G389E	ND
p.S106T	ND
p.R65T	ND
p.E28G	ND
p.E346A	ND
p.A69T	ND
p.H178L	ND
p.E68Q	ND
p.K320Q	ND
p.L206F	ND
p.D184V	ND
p.Y107S	ND
p.K320E	ND
p.A129G	ND
p.S121Y	ND
p.P295R	ND
p.N345I	ND
p.G59R	ND
p.D184E	ND
p.G361V	ND
p.K370Q	ND
p.K101N	ND
p.K357M	ND
p.K381N	ND
p.H368D	ND
p.L26F	ND
p.P64T	ND
p.E358Q	ND
p.K351M	ND
p.F212C	ND
p.P223T	ND
p.G356E	ND
p.A364P	ND
p.K357E	ND
p.R110S	ND
p.I332M	ND
p.G356A	ND
p.F328V	ND
p.S376A	ND
p.G262C	ND
p.A39P	ND
p.S96P	ND
p.A355T	ND
p.L348S	ND
p.D42Y	ND
p.G293A	ND
p.P92A	ND
p.P300T	ND
p.P47Q	ND
p.N288I	ND
p.P322Q	ND
p.T304P	ND
p.P301R	ND
p.K386E	ND
p.K386R	ND
p.K292Q	ND
p.S303R	ND
p.D48V	ND
p.N310H	ND
p.P309A	ND
p.L308P	ND
p.E388K	ND
p.L308R	ND
p.P92R	ND
p.N268K	ND
p.K386Q	ND
p.K319M	ND
p.D393H	ND
p.L93R	ND
p.D41V	ND
p.E198A	ND
p.D352E	ND
p.T118P	ND
p.A119P	ND
p.T387P	ND
p.P12H	ND
p.P89A	ND
p.N310S	ND
p.S46T	ND
p.A78E	ND
p.N310Y	ND
p.V97G	ND
p.W91L	ND
p.Q331K	ND
p.P47R	ND
p.E11A	ND
p.S116Y	ND
p.P85A	ND
p.P89R	ND
p.E3K	ND
p.I162L	ND
p.K386M	ND
p.E11V	ND
p.I255L	ND
p.H380L	ND
p.S303G	ND
p.P80H	ND
p.S95C	ND
p.Q16P	ND
p.P8R	ND
p.W23C	ND
p.W91S	ND
p.D391G	ND
p.D391V	ND
p.N263T	ND
p.P80R	ND
p.L32P	ND
p.S46Y	ND
p.P390R	ND
p.V97L	ND
p.L114V	ND
p.S15G	ND
p.A83T	ND
p.P80T	ND
p.Q104R	ND
p.V10L	ND
p.E2V	ND
p.Q16E	ND
p.L114M	ND
p.S9T	ND
p.K321I	ND
p.V31A	ND
p.Q317E	ND
p.D42V	ND
p.T284R	ND
p.D42A	ND
p.S9I	ND
p.M384R	ND
p.P34T	ND
p.E326A	ND
p.T387K	ND
p.Q317P	ND
p.Y103C	ND
p.D41G	ND
p.S121A	ND
p.L45V	ND
p.P92T	ND
p.S315A	ND
p.M384L	ND
p.T81P	ND
p.D57Y	ND
p.K101T	ND
p.D49A	ND
p.A79P	ND
p.E51A	ND
p.D391E	ND
p.S37C	ND
p.D42G	ND
p.T387S	ND
p.L14M	ND
p.Q354P	ND
p.P13T	ND
p.E3A	ND
p.S37F	ND
p.D352G	ND
p.P82Q	ND
p.N30Y	ND
p.N29I	ND
p.Y103F	ND
p.A39T	ND
p.H115P	ND
p.P82A	ND
p.N30I	ND
p.W91R	ND
p.Q104P	ND
p.A79D	ND
p.Q52E	ND
p.S121C	ND
p.S6T	ND
p.P8L	ND
p.A39E	ND
p.D41A	ND
p.P318T	ND
p.E336A	ND
p.E2D	ND
p.S33Y	ND
p.S392T	ND
p.S99T	ND
p.P75A	ND
p.P8H	ND
p.Y327N	ND
p.E51G	ND
p.Q38K	ND
p.V31D	ND
p.A74D	ND
p.D391A	ND
p.A353G	ND
p.A39G	ND
p.A307G	ND
p.K381I	ND
p.S37A	ND
p.P390H	ND
p.M169L	ND
p.A83S	ND
p.L32M	ND
p.M44L	ND
p.M40V	ND
p.H115N	ND
p.C182F	ND
p.F19C	ND
p.N29K	ND
p.S371A	ND
p.S392A	ND
p.Q38P	ND
p.N268T	ND
p.W23S	ND
p.A353S	ND
p.S15T	ND
p.T18I	ND
p.E349A	ND
p.D352V	ND
p.F19S	ND
p.N30S	ND
p.L350H	ND
p.Y327F	ND
p.E2G	ND
p.N29T	ND
p.A355P	ND
p.E17K	ND
p.D393E	ND
p.P34A	ND
p.A74G	ND
p.L257M	ND
p.K373T	ND
p.L35M	ND
p.L32R	ND
p.A307E	ND
p.L32V	ND
p.F328C	ND
p.V31G	ND
p.F19V	ND
p.S33C	ND
p.E56Q	ND
p.F385I	ND
p.A86P	ND
p.P36R	ND
p.Q5K	ND
p.P36T	ND
p.P87A	ND
p.A83P	ND
p.L369M	ND
p.E68A	ND
p.E3D	ND
p.K373R	ND
p.E349Q	ND
p.A84P	ND
p.S15N	ND
p.Q52K	ND
p.T55A	ND
p.A347S	ND
p.P58S	ND
p.F19Y	ND
p.P4R	ND
p.K372I	ND
p.Q16H	ND
p.D21N	ND
p.P12A	ND
p.L35V	ND
p.Q5L	ND
p.R333L	ND
p.K24E	ND
p.S367C	ND
p.K319T	ND
p.D21H	ND
p.G59V	ND
p.K372Q	ND
p.E56D	ND
p.L22I	ND
p.D61E	ND
p.N29D	ND
p.D352A	ND
p.L25P	ND
p.D7N	ND
p.H365N	ND
p.S371F	ND
p.N30K	ND
p.L25R	ND
p.S95A	ND
p.L35W	ND
p.K24Q	ND
p.L350I	ND
p.S376P	ND
p.N30H	ND
p.E339D	ND
p.P316H	ND
p.S371C	ND
p.E51D	ND
p.L26V	ND
p.K372R	ND
p.Q52P	ND
p.E56A	ND
p.L22Q	ND
p.L383H	ND
p.L22V	ND
p.S371Y	ND
p.D49E	ND
p.P67T	ND
p.T55S	ND
p.S127A	ND
p.N29S	ND
p.D21G	ND
p.K373E	ND
p.W53S	ND
p.L25V	ND
p.L26I	ND
p.K373Q	ND
p.P71R	ND
p.Q375L	ND
p.D21A	ND
p.L369R	ND
p.E28Q	ND
p.F54C	ND
p.G389A	ND
p.S9C	ND
p.G374D	ND
p.E51Q	ND
p.T55P	ND
p.P322T	ND
p.A70S	ND
p.S116T	ND
p.G59A	ND
p.T18P	ND
p.A353D	ND
p.P8A	ND
p.L330V	ND
p.K370N	ND
p.Q5E	ND
p.S185T	ND
p.S371T	ND
p.P58A	ND
p.D57E	ND
p.K382R	ND
p.R379G	ND
p.E68V	ND
p.P89H	ND
p.E28K	ND
p.P67A	ND
p.M66T	ND
p.D48E	ND
p.Y107N	ND
p.E62G	ND
p.R363M	ND
p.P64A	ND
p.K321T	ND
p.S366P	ND
p.A69S	ND
p.L383V	ND
p.L26H	ND
p.S376Y	ND
p.N29Y	ND
p.K351R	ND
p.M66V	ND
p.F338V	ND
p.P67Q	ND
p.W53R	ND
p.M340R	ND
p.I50L	ND
p.A70D	ND
p.Q375H	ND
p.E349V	ND
p.L188R	ND
p.F113Y	ND
p.K351Q	ND
p.P36Q	ND
p.D7V	ND
p.P191A	ND
p.I50N	ND
p.D186A	ND
p.V31F	ND
p.N29H	ND
p.T55N	ND
p.E349G	ND
p.K372E	ND
p.H368P	ND
p.S96T	ND
p.V10D	ND
p.E343D	ND
p.F54V	ND
p.E62Q	ND
p.N345K	ND
p.F328I	ND
p.L369P	ND
p.M340K	ND
p.T123P	ND
p.S99A	ND
p.E346V	ND
p.H368L	ND
p.S362I	ND
p.H380R	ND
p.K381R	ND
p.P390T	ND
p.F341I	ND
p.I50V	ND
p.A355S	ND
p.E343V	ND
p.R363S	ND
p.A355G	ND
p.K370E	ND
p.A355D	ND
p.G361A	ND
p.L383P	ND
p.K373M	ND
p.I50S	ND
p.H368R	ND
p.H380Q	ND
p.F385V	ND
p.H365D	ND
p.G360W	ND
p.V122M	ND
p.S33A	ND
p.N345T	ND
p.S378T	ND
p.K381Q	ND
p.S9N	ND
p.F109Y	ND
p.H380D	ND
p.P359Q	ND
p.N345Y	ND
p.S378A	ND
p.L348V	ND
p.S362T	ND
p.E171V	ND
p.A69P	ND
p.L344V	ND
p.N345S	ND
p.H365P	ND
p.K101Q	ND
p.D57A	ND
p.P27H	ND
p.K357N	ND
p.H368N	ND
p.K370M	ND
p.A364S	ND
p.P359A	ND
p.S362R	ND
p.E358G	ND
p.R363T	ND
p.G262A	ND
p.S6A	ND
p.K24I	ND
p.S46A	ND
p.A364G	ND
p.Q375R	ND
p.G361W	ND
p.L201W	ND
p.A138G	ND
p.F341Y	ND
p.V122G	ND
p.L308Q	ND
p.A129P	ND
p.L114W	ND
p.R290C	D
p.R273L	D
p.S241F	D
p.G245V	D
p.L194R	D
p.C277F	D
p.F134C	D
p.V272M	D
p.Y205C	D
p.H214R	D
p.R280K	D
p.H193L	D
p.S127F	D
p.H193Y	D
p.C238F	D
p.K132N	D
p.A159P	D
p.R213L	D
p.D259Y	D
p.R273P	D
p.P151H	D
p.R156P	D
p.S241Y	D
p.S215I	D
p.R337L	D
p.R158P	D
p.R280I	D
p.H179N	D
p.C135W	D
p.R110P	D
p.P151R	D
p.R196P	D
p.F134L	D
p.T211I	D
p.L265P	D
p.F270S	D
p.Y205H	D
p.D281Y	D
p.V216L	D
p.E180K	D
p.E286G	D
p.L145P	D
p.Y205S	D
p.R174W	D
p.I162F	D
p.V172D	D
p.E258Q	D
p.G105V	D
p.V274D	D
p.I254S	D
p.Y205F	D
p.C275G	D
p.N131S	D
p.Y107D	D
p.Y220D	D
p.G105D	D
p.D49G	ND
p.P316T	ND
p.E2K	ND
p.S6P	ND
p.D21E	ND
p.D57G	ND
p.S9R	ND
p.M384T	ND
p.Q16K	ND
p.D324Y	ND
p.S94P	ND
p.P222R	ND
p.P322S	ND
p.L299R	ND
p.G279A	ND
p.A353V	ND
p.S149A	ND
p.N210I	ND
p.N210K	ND
p.K319R	ND
p.Q167K	ND
p.P142R	ND
p.S95P	ND
p.V122E	ND
p.T170K	ND
p.A84D	ND
p.P27T	ND
p.N288H	ND
p.G112R	ND
p.N311D	ND
p.E2Q	ND
p.E336G	ND
p.A76S	ND
p.D57N	ND
p.S314Y	ND
p.M44V	ND
p.P75H	ND
p.D391N	ND
p.G325R	ND
p.Y103H	ND
p.H115D	ND
p.D393N	ND
p.E326Q	ND
p.N268D	ND
p.S313G	ND
p.K24N	ND
p.E171A	ND
p.E336V	ND
p.Y327C	ND
p.P390L	ND
p.E326G	ND
p.Q192E	ND
p.G112C	ND
p.P12S	ND
p.T123N	ND
p.P71T	ND
p.E346K	ND
p.S227Y	ND
p.Q5H	ND
p.P318R	ND
p.P390S	ND
p.R335G	ND
p.A63S	ND
p.P80A	ND
p.Q100R	ND
p.E339A	ND
p.E62A	ND
p.P177A	ND
p.W53L	ND
p.D186Y	ND
p.E358D	ND
p.P67R	ND
p.G187A	ND
p.E180A	ND
p.P219H	ND
p.I332T	ND
p.F341V	ND
p.S366T	ND
p.T304N	ND
p.Q144E	ND
p.D324V	ND
p.L264V	ND
p.L323Q	ND
p.E2A	ND
p.F338Y	ND
p.M169R	ND
p.A88S	ND
p.T123S	ND
p.A86G	ND
p.N247H	ND
p.P47A	ND
p.F385Y	ND
p.D393A	ND
p.P219A	ND
p.T312N	ND
p.A79S	ND
p.L264Q	ND
p.P87R	ND
p.V10F	ND
p.M44K	ND
p.L45R	ND
p.A78P	ND
p.P13H	ND
p.K101I	ND
p.E56G	ND
p.L14R	ND
p.T81K	ND
p.S90C	ND
p.N30D	ND
p.G108A	ND
p.N311I	ND
p.P87T	ND
p.L35S	ND
p.S315Y	ND
p.P13R	ND
p.M40T	ND
p.Q38E	ND
p.K120T	ND
p.Y103N	ND
p.E11D	ND
p.S15C	ND
p.D42E	ND
p.S314C	ND
p.P85R	ND
p.S314P	ND
p.L330I	ND
p.H214N	ND
p.W23G	ND
p.P82T	ND
p.M384K	ND
p.D393V	ND
p.H368Y	ND
p.Q38H	ND
p.T18K	ND
p.Q38R	ND
p.T118S	ND
p.A83G	ND
p.S314A	ND
p.R65I	ND
p.L350R	ND
p.Q104K	ND
p.R335P	ND
p.N200H	ND
p.L206V	ND
p.H380P	ND
p.S367G	ND
p.Q100E	ND
p.L348M	ND
p.P390A	ND
p.P64R	ND
p.E17G	ND
p.L25Q	ND
p.L14Q	ND
p.S99C	ND
p.P36A	ND
p.V10A	ND
p.P128H	ND
p.L383R	ND
p.S20P	ND
p.T18R	ND
p.D393G	ND
p.G117W	ND
p.M340L	ND
p.P75T	ND
p.Q100L	ND
p.L93V	ND
p.L22R	ND
p.E11G	ND
p.S367R	ND
p.S366C	ND
p.L26R	ND
p.A70G	ND
p.N345H	ND
p.Q52L	ND
p.E346G	ND
p.M66L	ND
p.K382E	ND
p.R65G	ND
p.H365R	ND
p.K382Q	ND
p.H365L	ND
p.S366Y	ND
p.G374V	ND
p.G154R	ND
p.T377A	ND
p.S183A	ND
p.W23L	ND
p.F54I	ND
p.S378Y	ND
p.E346D	ND
p.K321N	ND
p.S183T	ND
p.S367T	ND
p.H380N	ND
p.D7G	ND
p.Q5P	ND
p.K381E	ND
p.S378C	ND
p.F338S	ND
p.K381T	ND
p.D7A	ND
p.H297Q	ND
p.R273C	D
p.R158C	D
p.M237I	D
p.R158H	D
p.P152S	D
p.E224D	D
p.H179Y	D
p.R158L	D
p.E286K	D
p.R280T	D
p.Y236C	D
p.P152L	D
p.C275Y	D
p.R249M	D
p.P190L	D
p.P250L	D
p.V274F	D
p.N239D	D
p.H179L	D
p.R267W	D
p.R249G	D
p.R181C	D
p.R283P	D
p.R175G	D
p.M246I	D
p.D281E	D
p.R267P	D
p.S215G	D
p.C176W	D
p.R158G	D
p.P151A	D
p.P151T	D
p.R280S	D
p.P177R	D
p.I195N	D
p.F270C	D
p.Y234N	D
p.H193P	D
p.M133K	D
p.D259V	D
p.V173G	D
p.A276P	D
p.G105C	D
p.N131I	D
p.K120E	D
p.G334V	D
p.K132M	D
p.C176G	D
p.K139N	D
p.C135S	D
p.Q331H	D
p.E258A	D
p.L111R	D
p.Y163D	D
p.S240C	D
p.C124G	D
p.A76E	ND
p.Q52R	ND
p.S362N	ND
p.R379S	ND
p.L350V	ND
p.N288D	ND
p.Q331L	ND
p.R290S	ND
p.D207A	ND
p.L264P	ND
p.R209G	ND
p.P142T	ND
p.D148A	ND
p.S99Y	ND
p.T140N	ND
p.H297D	ND
p.L323M	ND
p.D324A	ND
p.E224Q	ND
p.S46C	ND
p.G226C	ND
p.H296P	ND
p.N235H	ND
p.N263S	ND
p.A79G	ND
p.P309R	ND
p.A74S	ND
p.P4T	ND
p.E180V	ND
p.E287A	ND
p.D148V	ND
p.G117V	ND
p.G389W	ND
p.V203G	ND
p.P82R	ND
p.L45M	ND
p.S37Y	ND
p.R335S	ND
p.R65K	ND
p.T256R	ND
p.R65S	ND
p.P250R	ND
p.T118K	ND
p.V97F	ND
p.P87S	ND
p.P58Q	ND
p.E62D	ND
p.E349D	ND
p.P8T	ND
p.S20L	ND
p.K319Q	ND
p.S376C	ND
p.I195V	ND
p.E62K	ND
p.G59S	ND
p.F134Y	ND
p.K320T	ND
p.L188Q	ND
p.S9G	ND
p.P295T	ND
p.P85H	ND
p.A189S	ND
p.R363K	ND
p.H168Q	ND
p.C229G	ND
p.P60R	ND
p.S99P	ND
p.R333P	ND
p.P322A	ND
p.T329A	ND
p.E388V	ND
p.K386T	ND
p.F385S	ND
p.E388G	ND
p.P316R	ND
p.L206W	ND
p.P27A	ND
p.S94A	ND
p.E388D	ND
p.E3V	ND
p.E3Q	ND
p.A84S	ND
p.T387A	ND
p.E51V	ND
p.L43W	ND
p.L93P	ND
p.E17V	ND
p.K320R	ND
p.P4Q	ND
p.T81A	ND
p.A88D	ND
p.E326V	ND
p.Y103D	ND
p.D391H	ND
p.T329N	ND
p.E336D	ND
p.D48G	ND
p.T81S	ND
p.V31L	ND
p.L93Q	ND
p.A119S	ND
p.T387I	ND
p.Y107F	ND
p.S95T	ND
p.D61Y	ND
p.T81R	ND
p.F328Y	ND
p.S95Y	ND
p.H115Q	ND
p.P85T	ND
p.D57V	ND
p.T312P	ND
p.N30T	ND
p.P34H	ND
p.E336Q	ND
p.E17Q	ND
p.D61A	ND
p.Q100H	ND
p.K24T	ND
p.A88P	ND
p.F385C	ND
p.V73G	ND
p.K382I	ND
p.D391Y	ND
p.A76P	ND
p.I50M	ND
p.T329P	ND
p.L252R	ND
p.S90A	ND
p.M40K	ND
p.P27R	ND
p.E28V	ND
p.E17A	ND
p.L32Q	ND
p.V73A	ND
p.S20A	ND
p.A353P	ND
p.H297L	ND
p.T18S	ND
p.E343Q	ND
p.L43V	ND
p.Y103S	ND
p.E346Q	ND
p.P12T	ND
p.K370T	ND
p.A63D	ND
p.L22P	ND
p.G374A	ND
p.P4A	ND
p.K372N	ND
p.E28D	ND
p.T125S	ND
p.Q100P	ND
p.L369Q	ND
p.M40R	ND
p.P71H	ND
p.L383I	ND
p.D21V	ND
p.K24R	ND
p.W23R	ND
p.K370R	ND
p.D21Y	ND
p.A364D	ND
p.H115L	ND
p.Q375P	ND
p.L25I	ND
p.F338C	ND
p.T377N	ND
p.D48Y	ND
p.G389V	ND
p.K320M	ND
p.S376F	ND
p.S367I	ND
p.F19I	ND
p.Q375E	ND
p.E343A	ND
p.H365Q	ND
p.K321Q	ND
p.D48A	ND
p.L369V	ND
p.K372T	ND
p.D41Y	ND
p.K373N	ND
p.K351T	ND
p.K382T	ND
p.M66K	ND
p.P64H	ND
p.Q354L	ND
p.E358A	ND
p.R379L	ND
p.R363W	ND
p.P359R	ND
p.K357T	ND
p.K357Q	ND
p.D41E	ND
p.G356V	ND
p.P359T	ND
p.V147L	ND
p.L344M	ND
p.I332L	ND
p.E62V	ND
p.K305Q	ND
p.P72R	ND
p.P47S	ND
p.V31I	ND
p.N235S	ND
p.G360A	ND
p.G154S	D
p.P295S	ND
p.R290H	ND
p.A83V	ND
p.Y107H	ND
p.N263D	ND
p.P58R	ND
p.R283C	ND
p.T312S	ND
p.V73M	ND
p.E339K	ND
p.P77S	ND
p.G360V	ND
p.S366A	ND
p.E11Q	ND
p.R110H	ND
p.V157I	ND
p.T170M	ND
p.R283H	D
p.R333H	ND
p.V10I	ND
p.T125M	ND
p.K292R	ND
p.H214Q	ND
p.T155S	ND
p.E204G	ND
p.Q167P	ND
p.R379H	ND
p.G334E	ND
p.G59C	ND
p.L35F	ND
p.R202C	ND
p.A189V	ND
p.R333C	ND
p.R175C	ND
p.R156H	D
p.P82L	ND
p.E358V	ND
p.R248Q	D
p.P222L	ND
p.P295L	ND
p.T304A	ND
p.P72S	ND
p.P72A	ND
p.N131K	ND
p.R181H	D
p.G108S	ND
p.E298K	ND
p.I254V	ND
p.P191R	ND
p.D324H	ND
p.A84T	ND
p.Q354K	ND
p.A63V	ND
p.G262S	D
p.G293W	ND
p.A74V	ND
p.C124S	ND
p.R337H	ND
p.D49H	ND
p.T155A	D
p.G154D	ND
p.M160I	ND
p.D186N	ND
p.Q317K	ND
p.K291R	ND
p.G293R	ND
p.C229R	D
p.R342Q	ND
p.D49N	ND
p.Q354R	ND
p.M133I	ND
p.E339Q	ND
p.N310K	ND
p.E11K	ND
p.G360R	ND
p.G374R	ND
p.P177L	D
p.R156C	ND
p.E287K	ND
p.P98L	D
p.R196Q	ND
p.P219S	D
p.P142L	ND
p.P219L	D
p.E298Q	ND
p.V217M	ND
p.P191L	ND
p.M160V	ND
p.E221K	ND
p.D259G	ND
p.Q317R	ND
p.P36L	ND
p.T329I	ND
p.M133V	ND
p.S185N	ND
p.N235I	ND
p.H365Y	ND
p.D148Y	ND
p.G112S	ND
p.R306Q	ND
p.G117E	ND
p.P191H	ND
p.D324N	ND
p.D324G	ND
p.P13S	ND
p.S314F	ND
p.D61G	ND
p.G325V	ND
p.G356R	ND
p.P72T	ND
p.R283S	ND
p.R335H	ND
p.D42N	ND
p.G374C	ND
p.S367N	ND
p.R379C	ND
p.F338L	ND
p.D186E	ND
p.E294D	ND
p.C238Y	D
p.V272L	D
p.A138P	D
p.V274A	D
p.R282P	D
p.D281G	D
p.R249K	D
p.T155I	D
p.C176S	D
p.Y220N	D
p.C242R	D
p.Y236N	D
p.Y205D	D
p.A161D	D
p.E258G	D
p.Y236H	D
p.I251S	D
p.V143A	D
p.D208V	D
p.I251N	D
p.S241A	D
p.P177S	ND
p.D184N	ND
p.C238S	D
p.V157D	D
p.V274L	D
p.I232T	D
p.G199E	D
p.P250S	ND
p.M246T	D
p.G187S	ND
p.V197G	D
p.Y236D	D
p.M246R	D
p.M237V	D
p.G245A	D
p.V272E	D
p.N235D	D
p.Y234D	D
p.P89S	ND
p.F270I	D
p.D259N	ND
p.H178P	D
p.A159D	D
p.C238G	D
p.I162N	D
p.M243I	ND
p.Y126N	D
p.I232N	D
p.A161V	ND
p.P190S	ND
p.I254N	D
p.C242W	D
p.T125R	D
p.T284P	D
p.P153S	ND
p.L252F	ND
p.L130H	D
p.N239T	D
p.M246K	D
p.A276V	ND
p.P98S	D
p.S240R	D
p.R213P	D
p.C238W	D
p.L257R	D
p.Q144L	ND
p.E271Q	D
p.H178Y	ND
p.P223L	D
p.F270V	D
p.C135G	D
p.V218M	D
p.K132T	D
p.M133T	D
p.S127T	D
p.H168Y	ND
p.E171K	ND
p.L194H	D
p.N131Y	D
p.T150I	ND
p.M246L	D
p.R202H	ND
p.M169I	ND
p.G244A	D
p.Y126H	D
p.I254T	D
p.V197E	D
p.P152R	D
p.V147G	D
p.V218E	D
p.S166L	ND
p.H179P	D
p.E198K	ND
p.L130R	D
p.L344P	D
p.V216G	D
p.A276T	ND
p.P309S	ND
p.T140I	ND
p.G199R	ND
p.S269N	D
p.P151L	ND
p.P190T	D
p.H214Y	D
p.L257V	D
p.C277G	D
p.E258D	D
p.T125K	D
p.A276S	ND
p.H296Y	ND
p.T253I	D
p.S241T	D
p.T256P	D
p.R175S	ND
p.V172I	ND
p.V172A	ND
p.A138T	ND
p.T253P	D
p.Y236S	D
p.H168L	D
p.V173E	D
p.V143E	D
p.F134S	D
p.Y205N	D
p.P152T	D
p.F113S	D
p.E171G	D
p.R209K	ND
p.S149F	ND
p.P300L	ND
p.V147I	ND
p.K139E	ND
p.E285Q	ND
p.S227F	ND
p.I162S	D
p.F109S	D
p.E258V	D
p.T230I	ND
p.G279R	D
p.P190R	D
p.H193N	D
p.M133R	D
p.P152Q	D
p.V147D	D
p.G244R	D
p.P142S	ND
p.E224K	ND
p.E294K	ND
p.M243T	D
p.M243K	ND
p.P153L	ND
p.N247S	ND
p.T102I	ND
p.K164N	D
p.G187D	ND
p.V157L	D
p.H214D	D
p.I251L	D
p.R156G	D
p.C275S	D
p.D208G	ND
p.V225I	ND
p.L137Q	ND
p.Q167H	ND
p.P223S	ND
p.K120M	D
p.V197L	D
p.V203E	D
p.G334W	ND
p.G105S	D
p.P250A	ND
p.P27S	ND
p.A159T	ND
p.H233Y	ND
p.R174K	ND
p.M169V	ND
p.A347T	ND
p.D148N	D
p.P191S	ND
p.V203M	D
p.D228N	ND
p.S166T	ND
p.G262D	D
p.S183L	ND
p.T253A	D
p.C124R	D
p.F134I	D
p.R337P	D
p.G226D	ND
p.D207N	ND
p.R175P	D
p.R156L	ND
p.D208N	ND
p.R290L	ND
p.I251V	ND
p.A159S	ND
p.Q167R	ND
p.N247D	D
p.P300S	ND
p.I162M	ND
p.Q144R	ND
p.C229Y	ND
p.P128S	ND
p.A84V	ND
p.Q192R	ND
p.V274I	ND
p.S215C	D
p.R158S	D
p.T256A	ND
p.C141F	D
p.V272A	D
p.K305N	ND
p.S215T	D
p.T211A	D
p.Y163S	D
p.V157A	D
p.E286D	D
p.H297Y	D
p.N239Y	ND
p.P177H	ND
p.S303N	ND
p.R282L	ND
p.P301L	ND
p.P250T	ND
p.H178Q	ND
p.E204K	ND
p.Q192H	ND
p.A189T	ND
p.D184H	ND
p.S96F	ND
p.T256I	ND
p.L344R	D
p.L264R	D
p.V217G	D
p.D259H	D
p.S240I	D
p.G226S	ND
p.P222S	ND
p.S99F	ND
p.G302E	ND
p.Q167E	ND
p.V218A	ND
p.N268S	ND
p.N288S	ND
p.G293E	ND
p.S37T	ND
p.N239K	D
p.D184Y	ND
p.R196G	D
p.S95F	ND
p.Q136H	D
p.H178R	ND
p.N239I	D
p.G105R	D
p.H178N	D
p.R267G	D
p.V172G	D
p.I251T	D
p.L330H	D
p.R337S	D
p.F113I	D
p.L330R	D
p.M243L	D
p.D259E	D
p.K291N	ND
p.R283L	ND
p.F270Y	D
p.R283G	ND
p.R174S	ND
p.D228G	ND
p.S46F	ND
p.A138D	ND
p.R174G	ND
p.R181L	D
p.A129V	ND
p.P87Q	ND
p.P301S	ND
p.A76G	ND
p.E326K	ND
p.P142H	ND
p.M237L	D
p.L137V	ND
p.Q136R	ND
p.F113L	ND
p.I254F	D
p.P27L	D
p.R337G	D
p.D281A	D
p.E221D	D
p.V225A	ND
p.I232V	ND
p.N210S	ND
p.S261N	ND
p.S261T	ND
p.T170S	ND
p.P316L	ND
p.G302R	ND
p.T231I	ND
p.S149P	ND
p.R202S	ND
p.V143L	ND
p.V217A	ND
p.I255V	ND
p.H233R	ND
p.H214L	D
p.S240T	ND
p.H296D	ND
p.I162V	ND
p.S90F	ND
p.M169T	ND
p.T230A	D
p.Q165R	D
p.I251M	D
p.V147A	D
p.D228E	ND
p.C182S	ND
p.T253N	ND
p.A347V	ND
p.G187R	ND
p.E285G	D
p.E56K	ND
p.L330P	D
p.T256K	D
p.S260F	ND
p.C277W	D
p.V217E	ND
p.A307T	ND
p.P177T	ND
p.S261R	ND
p.A119G	ND
p.T170A	ND
p.P153T	ND
p.S90P	ND
p.H296L	ND
p.P85S	ND
p.E298D	ND
p.A307V	ND
p.K139T	ND
p.P316S	ND
p.Q331R	ND
p.E336K	ND
p.V197A	ND
p.E198G	ND
p.L201F	ND
p.K139R	ND
p.D228H	ND
p.D61N	ND
p.P318L	ND
p.M237R	D
p.R196L	ND
p.T231A	ND
p.G187V	ND
p.T125A	ND
p.R181S	ND
p.T230P	D
p.E171Q	ND
p.C182Y	ND
p.P75L	D
p.R209T	D
p.N247T	D
p.R202L	D
p.G279W	D
p.M243V	ND
p.N288Y	ND
p.G279V	D
p.H233Q	ND
p.E294G	ND
p.L145V	ND
p.F212S	ND
p.N235Y	ND
p.S260A	ND
p.W146R	ND
p.E271D	ND
p.V218L	ND
p.W146S	ND
p.M160L	ND
p.P128L	ND
p.K120N	D
p.P92S	ND
p.K164M	ND
p.P71S	ND
p.G325E	ND
p.P82S	ND
p.S166P	ND
p.A76V	ND
p.S240N	ND
p.E180D	D
p.E221G	D
p.H115Y	ND
p.T81I	ND
p.V203A	ND
p.P72H	ND
p.T118I	ND
p.L188V	ND
p.C229S	ND
p.C182R	ND
p.K382N	ND
p.K320N	ND
p.A119T	ND
p.T377P	ND
p.S227P	ND
p.T253S	ND
p.S185R	ND
p.L130I	ND
p.T231P	D
p.D208Y	ND
p.N268I	D
p.P223H	D
p.T140A	D
p.S127C	D
p.I332S	D
p.T304I	D
p.P250H	D
p.K291E	ND
p.K292E	ND
p.K292T	ND
p.S121F	ND
p.P222Q	ND
p.L289P	ND
p.F212L	ND
p.P92L	ND
p.T284I	ND
p.H233D	D
p.G226V	ND
p.T150A	ND
p.M243R	ND
p.R209I	ND
p.S116C	ND
p.Q144H	ND
p.V225F	ND
p.L145M	ND
p.S269C	ND
p.T284S	ND
p.D148E	ND
p.M160T	ND
p.K120R	ND
p.L194V	ND
p.E287Q	ND
p.M237T	D
p.S260C	ND
p.V217L	ND
p.P47L	ND
p.L194I	ND
p.D208E	ND
p.E271G	ND
p.P153A	ND
p.R202G	ND
p.R181G	ND
p.R156S	ND
p.L137P	ND
p.P85L	ND
p.L265M	ND
p.P89L	ND
p.T55I	ND
p.C141S	ND
p.Q165P	ND
p.T231N	ND
p.M133L	ND
p.Q375K	ND
p.A69G	ND
p.E68G	ND
p.D184G	ND
p.A189P	ND
p.A70V	ND
p.D207G	ND
p.K319E	ND
p.T230N	ND
p.P67S	ND
p.S183P	ND
p.G187C	ND
p.F54L	ND
p.R174M	ND
p.M160K	D
p.P152A	D
p.Q167L	ND
p.P34L	ND
p.F341C	D
p.A307S	ND
p.P222T	ND
p.W146C	ND
p.K292I	ND
p.H297R	ND
p.P322L	ND
p.G302V	ND
p.T211N	ND
p.S303T	ND
p.L289I	ND
p.N235T	ND
p.L264I	ND
p.K139Q	D
p.N263H	ND
p.N247K	ND
p.T140S	ND
p.D49Y	ND
p.A79V	ND
p.L252I	ND
p.E221A	ND
p.S227C	ND
p.P64S	ND
p.A88V	ND
p.D228Y	ND
p.E180G	ND
p.S269G	ND
p.R209S	ND
p.E298V	ND
p.F212Y	ND
p.Q165L	D
p.P190H	ND
p.E204V	ND
p.R335C	ND
p.E204D	ND
p.P36S	ND
p.E287G	ND
p.L299Q	D
p.P80L	ND
p.Q192K	ND
p.P12L	ND
p.K319N	ND
p.E171D	ND
p.T312I	ND
p.A138S	ND
p.N200S	ND
p.S166A	ND
p.A86V	ND
p.T231S	ND
p.A84G	ND
p.K351E	D
p.A129T	ND
p.P191T	ND
p.S315P	ND
p.G112D	ND
p.G325A	ND
p.E204A	ND
p.H193Q	D
p.G226A	ND
p.A69V	ND
p.I50T	ND
p.I162T	ND
p.Q192L	ND
p.A347D	ND
p.L188P	ND
p.V216A	ND
p.G59D	ND
p.A189G	ND
p.G334R	ND
p.T284A	ND
p.P64L	ND
p.P318S	ND
p.L252H	ND
p.L111M	ND
p.A161G	D
p.E3G	ND
p.E68K	ND
p.N131H	ND
p.A364T	ND
p.P223R	ND
p.A189D	D
p.D186H	ND
p.G361E	ND
p.L350P	D
p.S185G	ND
p.K321E	ND
p.F212I	D
p.D208A	D
p.A347P	D
p.F341S	D
p.V122A	D
p.L265Q	D
p.K305M	ND
p.P219T	D
p.N263I	D
p.V225D	ND
p.K292N	ND
p.K291M	ND
p.C277S	ND
p.T150R	ND
p.P128A	ND
p.N210D	ND
p.L308V	ND
[truncated: 315 more rows]
