# Supplementary material for: TP53_PROF: a machine learning model to predict impact of missense mutations in TP53
Source: Brief Bioinform. 2022 Jan 18;23(2):bbab524. doi: 10.1093/bib/bbab524 (PMC8921628; doi:10.1093/bib/bbab524)
Supplement: Supplementary_Table_S7_bbab524 [file supplementary_table_s7_bbab524.xlsx]

## Sheet: Table info
Table S7. Set of 41 variants for experimental validation
Table S7a In silico and functional analysis of TP53 variants from set 41
Table S7b Comparison of TP53_PROF to other scores based on set 41, validation set, test set and clinvar
Table S7a. Columns Information
TP53 variant NM_000546.5	List of missense TP53 variants using cDNA nomenclature (NM_000546.5)
TP53 variant NP_000537.3	List of missense TP53 variants using a protein nomenclature (NP_000537.3 full length protein)
RS_ID	Reference SNP ID
TP53_PROF	Status assigned by TP53_PROF
Activity (present work)	Growth arrest in H1299 cells
Activity (Doffe et al. 2020)	Functional activity published by Doffe et al.2020 F: functional; NF: Not functional; -: No data; ?: ambiguous classification
Activity (Mutload)	Functional activity in MUTLOAD. F: functional; NF; Not functional; -: No data; ?: ambiguous classification
Classification (Doffe et al. 2020)	Final classification according to ACMG criteria
Clinvar (Oct 2020)	Classification in ClinVar (assessed October 2020)
UMD (Count)	Occurrence in UMD (Tumours + cell lines + germlines + Normal tissue)
p53 domain	Functional region/signal in the p53 protein; NLS: nuclear localisation signal
AC	Allele count in gnomAD
AF	Allele frequency in gnomAD
Germline	Occurrence in UMD as a germline variant
Somatic	Occurrence in UMD as a somatic variant in tumours
GVS	Germline Versus Somatic ratio
DM	Occurrence of the variant in tumours carrying two p53 variants (UMD_TP53 database)
MM	Occurrence of the variant in tumours carrying three or more than three p53 variants (UMD_TP53 database)
SM	Occurrence of the variant in tumours carrying a single p53 variants (UMD_TP53 database)
Grand Total	Occurrence of the variant in tumours (UMD_TP53 database)
SM (%)	Frequency of patients carrying this variant as a single mutation in their tumors (UMD_TP53 database)
DM (%)	Frequency of patients carrying this variant associated with a second p53 variants in their tumors (UMD_TP53 database)
MM (%)	Frequency of patients carrying this variant associated with a three or more than three p53 variant in their tumors (UMD_TP53 database)
MM+ (%)	Frequency of patients carrying this variant associated with two or more than two p53 variants in their tumors (UMD_TP53 database)

## Sheet: Table S7a
TP53 variant NM_000546.5	TP53 variant NP_000537.3	RS_ID	TP53_PROF	Growth arrest (present work)	Biological activity (Doffe et al.)	Activity (Mutload)	Classification (Doffe 2020)	Clinvar (Oct 2020)	UMD (Count)	p53 domain	AC	AF	Germline	Somatic	GVS	DM	MM	SM	Grand Total	SM (%)	DM (%)	MM (%)	MM+ (%)
c.31G>C	p.E11Q	rs201382018	Functional	Active	Active	Active	Benign (BA1) SNP**	VUS	71	Transactivation	14	0.000049	24	35	0.685714	10	1	24	35	68.5714	28.5714	2.85714	31.4286
c.91G>A	p.V31I	rs201753350	Functional	Active	Active	Active	Benign (BA1 SNP)**	VUS	77	Transactivation	66	0.000235	42	28	1.5	4	4	20	28	71.4286	14.2857	14.2857	28.5714
c.139C>T	p.P47S	rs1800371	Functional	Active	Active	Active	Benign (BA1) SNP*	B	0	Transactivation	450	0.0016	Absent	Absent	Absent	NR	NR	NR	NR	NR	NR	NR	NR
c.173C>G	p.P58R	rs144386518	Functional	Active	Active	Active	Benign (BS1+ BS3) SNP**	VUS	4	Transactivation	27	0.00009	4	2	2	2	0	3	5	60	40	0	40
c.215C>G	p.P72R	rs1042522	Functional	Active	Active	Active	Benign (BA1) SNP*	B	0	Proline-Rich	186832	0.663	Absent	Absent	Absent	NR	NR	NR	NR	NR	NR	NR	NR
c.319T>C	p.Y107H	rs368771578	Functional	Active	Active	Active	Benign (BA1) SNP**	B	18	Proline-Rich	34	0.00012	7	11	0.636364	5	1	5	11	45.4545	45.4545	9.09091	54.5455
c.329G>A	p.R110H	rs11540654	Functional	Active	Active	Active	Likely benign (BS3+BP4) SNP**	LB	41	DNA Binding	13	0.000046	5	34	0.147059	8	3	22	33	66.6667	24.2424	9.09091	33.3333
c.566C>T	p.A189V	rs121912665	Functional	Active	Active	Active	Benign (BA1) SNP**	VUS	53	DNA Binding	6	0.000024	3	28	0.107143	6	1	21	28	75	21.4286	3.57143	25
c.704A>G	p.N235S	rs144340710	Functional	Active	Active	Active	Benign (BA1) SNP**	B	80	DNA Binding	55	0.0002	30	49	0.612245	12	3	34	49	69.3878	24.4898	6.12245	30.6122
c.847C>T	p.R283C	rs149633775	Functional	Active	Active	Active	Benign (BS1+ BS3) SNP**	VUS	157	DNA Binding	21	0.000074	33	108	0.305556	21	5	82	108	75.9259	19.4444	4.62963	24.0741
c.869G>A	p.R290H	rs55819519	Functional	Active	Active	Active	Benign (BS1+ BS3) SNP**	B	118	DNA Binding	43	0.00015	22	88	0.25	24	8	56	88	63.6364	27.2727	9.09091	36.3636
c.935C>G	p.T312S	rs145151284	Functional	Active	Active	Active	Benign (BS1+ BS3) SNP**	B	9	NLS	21	0.000074	2	12	0.166667	4	0	8	12	66.6667	33.3333	0	33.3333
c.1015G>A	p.E339K	rs17882252	Functional	Active	Active	Active	Benign (BS1+ BS3) SNP**	VUS	21	Oligomerisation	18	0.0000638	4	12	0.333333	5	2	5	12	41.6667	41.6667	16.6667	58.3333
c.1073A>T	p.E358V	rs773553186	Functional	Active	Active	Active	Benign (BA1) SNP**	VUS	17	C-Reg	5	0.00002	9	7	1.28571	1	0	6	7	85.7143	14.2857	0	14.2857
c.1079G>C	p.G360A	rs35993958	Functional	Active	Active	Active	Benign (BS1+ BS3) SNP**	LB	25	C-Reg	54	0.0002	8	17	0.470588	6	0	11	17	64.7059	35.2941	0	35.2941
c.188C>G	p.A63G	rs372201428	Functional	Not Done	Active	Active	No classification	VUS	2	Proline-Rich	1	0.000032	1	1	1	0	0	1	1	100	0	0	0
c.214C>G	p.P72A	rs587782769	Functional	Not Done	Active	Active	VUS (rare SNP ?)	VUS	32	Proline-Rich	4	0.0000142	2	27	0.0740741	12	6	9	27	33.3333	44.4444	22.2222	66.6667
c.248C>T	p.A83V	rs201717599	Functional	Active	Active	Active	VUS (rare SNP ?)	VUS	12	Proline-Rich	35	0.00014	3	7	0.428571	1	0	6	7	85.7143	14.2857	0	14.2857
c.374C>T	p.T125M***	rs786201057	Functional	Not Done	Not Done	Partial	No classification	VUS	124	DNA Binding	1	0.000032	6	95	0.0631579	23	9	63	95	66.3158	24.2105	9.47368	33.6842
c.466C>T	p.R156C	rs563378859	Functional	Not Done	Active	Active	Likely benign (BS3+BP4)	VUS	49	DNA Binding	1	0.000004	3	43	0.0697674	12	12	19	43	44.186	27.907	27.907	55.814
c.523C>T	p.R175C	rs138729528	Functional	Active	Active	Active	Passenger mutation	VUS	109	DNA Binding	5	0.000017	6	90	0.0666667	19	12	59	90	65.5556	21.1111	13.3333	34.4444
c.554G>A	p.S185N	rs150607408	Functional	Active	Active	Active	Likely benign (BS3+BP4)	LB	7	DNA Binding	1	0.000004	1	6	0.166667	1	2	3	6	50	16.6667	33.3333	50
c.558T>A	p.D186E	rs375275361	Functional	Not Done	Active	Active	No classification	VUS	5	DNA Binding	1	0.000004	2	3	0.666667	1	0	2	3	66.6667	33.3333	0	33.3333
c.642T>G	p.H214Q	rs587781386	Functional	Not Done	Active	Active	VUS (rare SNP ?)	VUS	8	DNA Binding	8	0.000032	1	9	0.111111	1	2	6	9	66.6667	11.1111	22.2222	33.3333
c.665C>T	p.P222L	rs146340390	Functional	Active	Active	Active	VUS (rare SNP ?)	VUS	36	DNA Binding	6	0.00002	6	28	0.214286	8	6	14	28	50	28.5714	21.4286	50
c.760A>G	p.I254V	rs746601313	Functional	Active	Active	Active	VUS (rare SNP ?)	VUS	24	DNA Binding	4	0.000016	5	15	0.333333	7	1	7	15	46.6667	46.6667	6.66667	53.3333
c.877G>T	p.G293W	rs587780076	Functional	Not Done	Active	Active	No classification	LB	20	DNA Binding	3	0.00001	4	12	0.333333	4	0	8	12	66.6667	33.3333	0	33.3333
c.884C>T	p.P295L	rs751713111	Functional	Not Done	Active	Active	VUS (rare SNP ?)	VUS	18	-	6	0.000021	0	15	0	4	0	11	15	73.3333	26.6667	0	26.6667
c.949C>A	p.Q317K	rs764735889	Functional	Not Done	Active	Active	No classification	VUS	13	NLS	2	0.000007	1	11	0.0909091	3	1	7	11	63.6364	27.2727	9.09091	36.3636
c.998G>A	p.R333H	rs573154688	Functional	Not Done	Active	Active	VUS (rare SNP ?)	VUS	16	Oligomerisation	12	0.000042	0	7	0	1	1	5	7	71.4286	14.2857	14.2857	28.5714
c.1025G>A	p.R342Q	rs375338359	Functional	Not Done	Active	Active	No classification	VUS	14	Oligomerisation	2	0.000008	1	10	0.1	2	3	4	9	44.4444	22.2222	33.3333	55.5556
c.1061A>G	p.Q354R	rs752142489	Functional	Not Done	Active	Active	No classification	VUS	7	Oligomerisation	2	0.000008	0	5	0	0	0	5	5	100	0	0	0
c.1096T>G	p.S366A	rs17881470	Functional	Active	Active	Active	VUS (rare SNP ?)	LB	14	C-Reg	15	0.00006	5	9	0.555556	2	0	7	9	77.7778	22.2222	0	22.2222
c.1120G>C	p.G374R	rs587781858	Functional	Not Done	Active	Active	No classification	LB	3	C-Reg	2	0.000007	0	3	0	0	0	3	3	100	0	0	0
c.1129A>C	p.T377P	rs774269719	Functional	Active	Active	Active	VUS (rare SNP ?)	No data	11	C-Reg	71	0.00025	4	8	0.5	1	0	8	9	90	10	0	10
c.460G>A	p.G154S	rs137852789	Not Functional	Not Done	Inactive	Partial	No classification	VUS	36	DNA Binding	6	0.000021	2	29	0.0689655	6	1	22	29	75.8621	20.6897	3.44828	24.1379
c.467G>A	p.R156H	rs371524413	Not Functional	Not Done	Inactive	Inactive	Pathogenic	VUS	70	DNA Binding	4	0.000016	11	52	0.211538	11	3	38	52	73.0769	21.1538	5.76923	26.9231
c.542G>A	p.R181H	rs397514495	Not Functional	Inactive	Inactive	Inactive	Pathogenic	P	133	DNA Binding	4	0.000014	13	103	0.126214	21	7	75	103	72.8155	20.3883	6.79612	27.1845
c.713G>A	p.C238Y	rs730882005	Not Functional	Not Done	Inactive	Inactive	Pathogenic	P/LP	457	DNA Binding	2	0.000008	10	411	0.0243309	47	14	349	410	85.122	11.4634	3.41463	14.878
c.743G>A	p.R248Q	rs11540652	Not Functional	Not Done	Inactive	Inactive	Pathogenic	P	3963	DNA Binding	3	0.000012	102	3571	0.0285634	329	92	3150	3571	88.2106	9.21311	2.57631	11.7894
c.848G>A	p.R283H	rs371409680	Not Functional	Not Done	Active	Partial	No classification	VUS	79	DNA Binding	10	0.00004	10	44	0.227273	12	6	26	44	59.0909	27.2727	13.6364	40.9091
*: variants previously define as bonafide TP53 SNPs
**: TP53 variants recently defined as benign or lileky benign SNP
***: TP53 variants at codon 125 are well known to impair TP53 splicing
precluding protein expression. Forced artificial expression of these variants will
not be evidence of the functionality
****: literature regarding these variants is controversial with no definitive
classification but this ambiguity is usually associated with a partial defect.
NR: Not Relevant

## Sheet: Table S7b
Table S7b
Model	ACC_growth_arrest	ACC_doffe_et_al	ACC_mutload	ACC_val_set	ACC_test_set	ACC_ClinVar_set
Number of variants*	23	40	41**	258	258	190
TP53_PROF	1	0.975	0.97561	0.9806	0.965116	0.963158
Polyphen_2_HumVar	0.809524	0.837838	0.868421	0.710938	0.694215	0.946524
Polyphen_2_HumDiv	0.809524	0.837838	0.868421	0.710938	0.694215	0.946524
Sift_Prediction	0.782609	0.775	0.804878	0.569767	0.596899	0.963158
Condel	0.761905	0.810811	0.842105	0.796875	0.818182	0.86631
Provean_Prediction	0.73913	0.775	0.804878	0.775194	0.817829	0.947368
Mutassessor_Prediction	0.652174	0.7	0.731707	0.593023	0.612403	0.921053
CHASM	0.565217	0.65	0.682927	0.833333	0.852713	0.957895
CHASM_TP53_truthset	0.826087	0.85	0.878049	0.910853	0.914729	0.957895
Revel_threshold_c	0.521739	0.6	0.634146	0.585271	0.620155	0.936842
Revel_threshold_b	0.826087	0.825	0.853659	0.767442	0.817829	0.963158
EVE_75pct_Prediction***	1	0.925926	0.925926	0.946429	0.907407	0.980392
EVE_90pct_Prediction***	0.823529	0.818182	0.848485	0.710983	0.748571	0.95977
* This number indicates variants with proper classification in each cohort
** For this assay, 'Partial' was classified as deleterious
*** EVE_75pct has no value, or an "Uncertain" prediction, for 34% (14) of the variants in set_41, 78% (202) of the variants in val_set, 79% (204) of the variants in test_set and 19.5% (37) of the variants in ClinVar.
EVE_90pct has no value, or an "Uncertain" prediction, for 19% (8) of the variants in set_41, 33% (85) of the variants in val_set and 32% (83) of the variants in test_set and for 8.4% (16) of the variants in ClinVar.
