# Supplementary material for: TP53_PROF: a machine learning model to predict impact of missense mutations in TP53
Source: Brief Bioinform. 2022 Jan 18;23(2):bbab524. doi: 10.1093/bib/bbab524 (PMC8921628; doi:10.1093/bib/bbab524)
Supplement: Supplementary_Table_S8_bbab524 [file supplementary_table_s8_bbab524.xlsx]

## Sheet: Table info
			Table S8	Features used for training TP53_PROF

## Sheet: Table S8
Feature name	Origin of the data	Information	Elaboration (for computational features)	Original publication
Yeast based Features
10 features				Kato, S. et al. Understanding the function-structure and function-mutation relationships of p53 tumor suppressor protein by high-resolution missense mutation analysis. Proc Natl Acad Sci U S A 100, 8424-8429 (2003).
WAF1_percent	UMD_TP53 database	Residual transcriptional activity of mutant p53 on the WAF1 promoter (% compared to wild-type TP53).		Kato, S. et al. Understanding the function-structure and function-mutation relationships of p53 tumor suppressor protein by high-resolution missense mutation analysis. Proc Natl Acad Sci U S A 100, 8424-8429 (2003).
MDM2_percent	UMD_TP53 database	Residual transcriptional activity of mutant p53 on the MDM2 promoter (% compared to wild-type TP53).		Kato, S. et al. Understanding the function-structure and function-mutation relationships of p53 tumor suppressor protein by high-resolution missense mutation analysis. Proc Natl Acad Sci U S A 100, 8424-8429 (2003).
BAX_percent	UMD_TP53 database	Residual transcriptional activity of mutant p53 on the BAX promoter (% compared to wild-type TP53).		Kato, S. et al. Understanding the function-structure and function-mutation relationships of p53 tumor suppressor protein by high-resolution missense mutation analysis. Proc Natl Acad Sci U S A 100, 8424-8429 (2003).
14-3-3_sigma_percent	UMD_TP53 database	Residual transcriptional activity of mutant p53 on the 14-3-3-s promoter (% compared to wild-type TP53).		Kato, S. et al. Understanding the function-structure and function-mutation relationships of p53 tumor suppressor protein by high-resolution missense mutation analysis. Proc Natl Acad Sci U S A 100, 8424-8429 (2003).
AIP_percent	UMD_TP53 database	Residual transcriptional activity of mutant p53 on the AIP promoter (% compared to wild-type TP53).		Kato, S. et al. Understanding the function-structure and function-mutation relationships of p53 tumor suppressor protein by high-resolution missense mutation analysis. Proc Natl Acad Sci U S A 100, 8424-8429 (2003).
GADD45_percent	UMD_TP53 database	Residual transcriptional activity of mutant p53 on the GADD45 promoter (% compared to wild-type TP53).		Kato, S. et al. Understanding the function-structure and function-mutation relationships of p53 tumor suppressor protein by high-resolution missense mutation analysis. Proc Natl Acad Sci U S A 100, 8424-8429 (2003).
NOXA_percent	UMD_TP53 database	Residual transcriptional activity of mutant p53 on the NOXA promoter (% compared to wild-type TP53).		Kato, S. et al. Understanding the function-structure and function-mutation relationships of p53 tumor suppressor protein by high-resolution missense mutation analysis. Proc Natl Acad Sci U S A 100, 8424-8429 (2003).
p53R2_percent	UMD_TP53 database	Residual transcriptional activity of mutant p53 on the p52R2 promoter (% compared to wild-type TP53).		Kato, S. et al. Understanding the function-structure and function-mutation relationships of p53 tumor suppressor protein by high-resolution missense mutation analysis. Proc Natl Acad Sci U S A 100, 8424-8429 (2003).
Median_activity	UMD_TP53 database	Median value of the 8 promoter activity
Average_activity	UMD_TP53 database	Average value of the 8 promoter activity
Human based Features
4 features
Giac_A549_WT_Nut_norm	UMD_TP53 database	TP53 variants dominant negative activity tested in A549 cells treated with nutlin		Giacomelli, A. O. et al. Mutational processes shape the landscape of TP53 mutations in human cancer. Nat Genet 50, 1381-1387 (2018).
Giac_A549_Null_Nut_norm	UMD_TP53 database	TP53 variants loss of function tested in p53_ko A 549 cells treated with nutlin		Giacomelli, A. O. et al. Mutational processes shape the landscape of TP53 mutations in human cancer. Nat Genet 50, 1381-1387 (2018).
Giac_A549_Null_Eto_norm	UMD_TP53 database	TP53 variants response to etoposide tested in p53_koA 549 cells treated with nutlin		Giacomelli, A. O. et al. Mutational processes shape the landscape of TP53 mutations in human cancer. Nat Genet 50, 1381-1387 (2018).
Kolt_RFS_H1299_norm	UMD_TP53 database	TP53 variant loss of function tested in H1299; only variants in the DBD are available		Kotler, E. et al. A Systematic p53 Mutation Library Links Differential Functional Impact to Cancer Mutation Pattern and Evolutionary Conservation. Mol Cell 71, 178-190.e8 (2018).
Computational based Features
28 features
Mutassessor_Score_rankscore	dbNSFP	MutationAssessor_pred: MutationAssessor's functional impact of a variant : predicted functional, i.e. high ("H") or medium ("M"), or predicted non-functional, i.e. low ("L") or neutral ("N"). The MAori score cutoffs between "H" and "M", "M" and "L", and "L" and "N", are 3.5, 1.9 and 0.8, respectively. The rankscore cutoffs between "H" and "M", "M" and "L", and "L" and "N", are 0.941, 0.61456 and …	Assessing impact of amino acid substitutions based on evolutionary conservation in protein homologs	Liu, X., Wu, C., Li, C. & Boerwinkle, E. dbNSFP v3.0: A One-Stop Database of Functional Predictions and Annotations for Human Nonsynonymous and Splice-Site SNVs. Hum Mutat 37, 235-241 (2016).
LRT_converted_Rankscore	dbNSFP	LRT_converted_rankscore: LRTori scores were first converted as LRTnew=1-LRTori*0.5 if Omega<1, or LRTnew=LRTori*0.5 if Omega>=1. Then LRTnew scores were ranked among all LRTnew scores in dbNSFP. The rankscore is the ratio of the rank over the total number of the scores in dbNSFP. The scores range from 0.00162 to 0.84324.	Likelihood Ratio Test based on comparative genomics data set of 32 vertebrate species to identify deleterious mutations	Liu, X., Wu, C., Li, C. & Boerwinkle, E. dbNSFP v3.0: A One-Stop Database of Functional Predictions and Annotations for Human Nonsynonymous and Splice-Site SNVs. Hum Mutat 37, 235-241 (2016).
MutationTaster_converted_Rankscore	dbNSFP	MutationTaster_converted_rankscore: The MTori scores were first converted: if the prediction is "A" or "D" MTnew=MTori; if the prediction is "N" or "P", MTnew=1-MTori. Then MTnew scores were ranked among all MTnew scores in dbNSFP. If there are multiple scores of a SNV, only the largest MTnew was used in ranking. The rankscore is the ratio of the rank of the score over the total number of MTnew s…	DNA sequence variants evaluated for disease causing potential based on in silico tests of amino acid substitutions	Liu, X., Wu, C., Li, C. & Boerwinkle, E. dbNSFP v3.0: A One-Stop Database of Functional Predictions and Annotations for Human Nonsynonymous and Splice-Site SNVs. Hum Mutat 37, 235-241 (2016).
MetaSVM_Rankscore	dbNSFP	MetaSVM_rankscore: MetaSVM scores were ranked among all MetaSVM scores in dbNSFP. The rankscore is the ratio of the rank of the score over the total number of MetaSVM scores in dbNSFP. The scores range from 0 to 1.	An integrative machine learning approach that accommodates multiple omics data (e.g. mRNA, methylation, CNV)	Liu, X., Wu, C., Li, C. & Boerwinkle, E. dbNSFP v3.0: A One-Stop Database of Functional Predictions and Annotations for Human Nonsynonymous and Splice-Site SNVs. Hum Mutat 37, 235-241 (2016).
MetaLR_Rankscore	dbNSFP	MetaLR_rankscore: MetaLR scores were ranked among all MetaLR scores in dbNSFP. The rankscore is the ratio of the rank of the score over the total number of MetaLR scores in dbNSFP. The scores range from 0 to 1.	Logistic regression based on 10 component scores (SIFT, PolyPhen-2 HDIV, PolyPhen-2 HVAR, GERP++, MutationTaster, Mutation Assessor, FATHMM, LRT, SiPhy, PhyloP) and the maximum frequency observed in the 1000 genomes populations	Liu, X., Wu, C., Li, C. & Boerwinkle, E. dbNSFP v3.0: A One-Stop Database of Functional Predictions and Annotations for Human Nonsynonymous and Splice-Site SNVs. Hum Mutat 37, 235-241 (2016).
phyloP46way_primate_Rankscore	dbNSFP	phyloP46way_primate scores were ranked among all phyloP46way_primate scores in dbNSFP. The rankscore is the ratio of the rank of the score over the total number of phyloP46way_primate scores in dbNSFP	A conservation score based on 46way alignment primate set	Liu, X., Wu, C., Li, C. & Boerwinkle, E. dbNSFP v3.0: A One-Stop Database of Functional Predictions and Annotations for Human Nonsynonymous and Splice-Site SNVs. Hum Mutat 37, 235-241 (2016).
phyloP46way_placental_Rankscore	dbNSFP	phyloP46way_placental scores were ranked among all phyloP46way_placental scores in dbNSFP. The rankscore is the ratio of the rank of the score over the total number of phyloP46way_placental scores in dbNSFP	A conservation score based on 46way alignment placental set	Liu, X., Wu, C., Li, C. & Boerwinkle, E. dbNSFP v3.0: A One-Stop Database of Functional Predictions and Annotations for Human Nonsynonymous and Splice-Site SNVs. Hum Mutat 37, 235-241 (2016).
GERP_RS_Rankscore	dbNSFP	GERP++_RS_rankscore: GERP++ RS scores were ranked among all GERP++ RS scores in dbNSFP. The rankscore is the ratio of the rank of the score over the total number of GERP++ RS scores in dbNSFP.	An evolutionary constraint score using maximum likelihood evolutionary rate estimation, based on "Rejected Substitutions" (RS) score	Liu, X., Wu, C., Li, C. & Boerwinkle, E. dbNSFP v3.0: A One-Stop Database of Functional Predictions and Annotations for Human Nonsynonymous and Splice-Site SNVs. Hum Mutat 37, 235-241 (2016).
SiPhy_29way_logOdds_Rankscore	dbNSFP	SiPhy_29way_logOdds_rankscore: SiPhy_29way_logOdds scores were ranked among all SiPhy_29way_logOdds scores in dbNSFP. The rankscore is the ratio of the rank of the score over the total number of SiPhy_29way_logOdds scores in dbNSFP.	A conservation score using rigorous statistical tests to detect bases under selection based on 29way alignment	Liu, X., Wu, C., Li, C. & Boerwinkle, E. dbNSFP v3.0: A One-Stop Database of Functional Predictions and Annotations for Human Nonsynonymous and Splice-Site SNVs. Hum Mutat 37, 235-241 (2016).
phyloP100way_vertebrate_Rankscore	dbNSFP	phyloP100way_vertebrate scores were ranked among all phyloP100way_vertebrate scores in dbNSFP. The rankscore is the ratio of the rank of the score over the total number of phyloP100way_vertebrate scores in dbNSFP	A conservation score based on 100way alignment vertebrate set	Liu, X., Wu, C., Li, C. & Boerwinkle, E. dbNSFP v3.0: A One-Stop Database of Functional Predictions and Annotations for Human Nonsynonymous and Splice-Site SNVs. Hum Mutat 37, 235-241 (2016).
phastCons46way_primate_Rankscore	dbNSFP	phastCons46way_primate scores were ranked among all phastCons46way_primate scores in dbNSFP. The rankscore is the ratio of the rank of the score over the total number of phastCons46way_primate scores in dbNSFP	A conservation score based on 46way alignment primate set	Liu, X., Wu, C., Li, C. & Boerwinkle, E. dbNSFP v3.0: A One-Stop Database of Functional Predictions and Annotations for Human Nonsynonymous and Splice-Site SNVs. Hum Mutat 37, 235-241 (2016).
phastCons46way_placental_Rankscore	dbNSFP	phyloP46way_placental scores were ranked among all phyloP46way_placental scores in dbNSFP. The rankscore is the ratio of the rank of the score over the total number of phyloP46way_placental scores in dbNSFP	A conservation score based on 46way alignment placental set	Liu, X., Wu, C., Li, C. & Boerwinkle, E. dbNSFP v3.0: A One-Stop Database of Functional Predictions and Annotations for Human Nonsynonymous and Splice-Site SNVs. Hum Mutat 37, 235-241 (2016).
phastCons100way_vertebrate_Rankscore	dbNSFP	phastCons100way_vertebrate scores were ranked among all phastCons100way_vertebrate scores in dbNSFP. The rankscore is the ratio of the rank of the score over the total number of phastCons100way_vertebrate scores in dbNSFP	A conservation score based on 100way alignment vertebrate set	Liu, X., Wu, C., Li, C. & Boerwinkle, E. dbNSFP v3.0: A One-Stop Database of Functional Predictions and Annotations for Human Nonsynonymous and Splice-Site SNVs. Hum Mutat 37, 235-241 (2016).
CADD_raw_Rankscore	dbNSFP	CADD_raw_rankscore: CADD raw scores were ranked among all CADD raw scores in dbNSFP. The rankscore is the ratio of the rank of the score over the total number of CADD raw scores in dbNSFP. Please note the following copyright statement for CADD: "CADD scores (http://cadd.gs.washington.edu/) are Copyright 2013 University of Washington and Hudson-Alpha Institute for Biotechnology (all rights reserve…	Machine learning (SVM) model trained on simulated de novo variants and fixed variants in human populations. It integrates multiple annotations in one metric by contrasting variants that survived natural selection with simulated mutations.	Liu, X., Wu, C., Li, C. & Boerwinkle, E. dbNSFP v3.0: A One-Stop Database of Functional Predictions and Annotations for Human Nonsynonymous and Splice-Site SNVs. Hum Mutat 37, 235-241 (2016).
DANN_Rankscore	dbNSFP	DANN_rankscore: DANN scores were ranked among all DANN scores in dbNSFP. The rankscore is the ratio of the rank of the score over the total number of DANN scores in dbNSFP.	Deep Neural Networks (DNN) model trained on simulated de novo variants and fixed variants in human populations. It integrates multiple annotations in one metric by contrasting variants that survived natural selection with simulated mutations.	Liu, X., Wu, C., Li, C. & Boerwinkle, E. dbNSFP v3.0: A One-Stop Database of Functional Predictions and Annotations for Human Nonsynonymous and Splice-Site SNVs. Hum Mutat 37, 235-241 (2016).
Revel	UMD_TP53 database		A score to predict pathogenicity of missense variants based on individual tools (mutpred, fathmm, vest, polyphen, sift, provean, mutassessor, mutationTaster, LRT, GERP, SiPhy, phyloP and PhastCons)	Ioannidis, N. M. et al. REVEL: An Ensemble Method for Predicting the Pathogenicity of Rare Missense Variants. Am J Hum Genet 99, 877-885 (2016).
PON_P2	UMD_TP53 database		A machine learning-based approach that utilizes amino acid features, Gene Ontology (GO) annotations, evolutionary conservation, and if available, annotations of functional sites.	Niroula, A., Urolagin, S. & Vihinen, M. PON-P2: prediction method for fast and reliable identification of harmful variants. PLoS One 10, e0117380 (2015).
Envision_predictions	UMD_TP53 database		Stochastic Gradient Boosting learning algorithm based on 21,026 variant effect measurements from nine large-scale experimental mutagenesis datasets	Gray, V. E., Hause, R. J., Luebeck, J., Shendure, J. & Fowler, D. M. Quantitative Missense Variant Effect Prediction Using Large-Scale Mutagenesis Data. Cell Syst 6, 116-124.e3 (2018).
MutPred2 score	UMD_TP53 database		Machine learning based method that integrates genetic and molecular data that classifies amino acid substitutions	Pejaver V, Urresti J, Lugo-Martinez J, Pagel KA, Lin GN, Nam H, Mort M, Cooper DN, Sebat J, Iakoucheva LM, Mooney SD, Radivojac P. MutPred2: inferring the molecular and phenotypic impact of amino acid variants. bioRxiv 134981; doi: https://doi.org/10.1101/134981
MutPred_Splice_General_Score	UMD_TP53 database		Machine learning approach that identifies coding region substitutions that disrupt pre-mRNA splicing.	Mort, M. et al. MutPred Splice: machine learning-based prediction of exonic variants that disrupt splicing. Genome Biol 15, R19 (2014)
Evol_Score_II	UMD_TP53 database		The EA scores for each TP53 mutation were calculated based on a simple model of the phenotype–genotype relationship which hypothesizes that protein evolution is a continuous and differentiable process	Osman, A. A. et al. Evolutionary Action Score of TP53 Coding Variants Is Predictive of Platinum Response in Head and Neck Cancer Patients. Cancer Res 75, 1205-1215 (2015).
RF_Score_II	UMD_TP53 database		RF method for predicting protein-ligand affinity, using Random forests. The features for each protein are the number of occurences of a particular protein-ligand atom type pair interacting within a certain distance range	Li, B. et al. Automated inference of molecular mechanisms of disease from amino acid substitutions. Bioinformatics 25, 2744-2750 (2009)
SIFT_score_cor	dbNSFP_corrected*		A score to predict the effect of amino acid substitution on protein function based on sequence homology and physical properties.	Liu, X., Wu, C., Li, C. & Boerwinkle, E. dbNSFP v3.0: A One-Stop Database of Functional Predictions and Annotations for Human Nonsynonymous and Splice-Site SNVs. Hum Mutat 37, 235-241 (2016).
Polyphen2_HDIV_score_cor	dbNSFP_corrected*		A score to predict impact of amino acid substitution based on multiple sequence alignment and physical considerations and using machine learning (uses alleles encoding human proteins and their closely related mammalian homologs as True Negative observations)	Liu, X., Wu, C., Li, C. & Boerwinkle, E. dbNSFP v3.0: A One-Stop Database of Functional Predictions and Annotations for Human Nonsynonymous and Splice-Site SNVs. Hum Mutat 37, 235-241 (2016).
Polyphen2_HVAR_score_cor	dbNSFP_corrected*		A score to predict impact of amino acid substitution based on multiple sequence alignment and physical considerations and using machine learning (applies common human nsSNVs as true negative observations)	Liu, X., Wu, C., Li, C. & Boerwinkle, E. dbNSFP v3.0: A One-Stop Database of Functional Predictions and Annotations for Human Nonsynonymous and Splice-Site SNVs. Hum Mutat 37, 235-241 (2016).
FATHMM_score_cor	dbNSFP_corrected*		A Machine learning approach using the databases HGMD and 1000 genomes project	Liu, X., Wu, C., Li, C. & Boerwinkle, E. dbNSFP v3.0: A One-Stop Database of Functional Predictions and Annotations for Human Nonsynonymous and Splice-Site SNVs. Hum Mutat 37, 235-241 (2016).
PROVEAN_score_cor	dbNSFP_corrected*		Pairwise sequence alignment scores used to generate predictions for the effect of amino acid substitutions	Liu, X., Wu, C., Li, C. & Boerwinkle, E. dbNSFP v3.0: A One-Stop Database of Functional Predictions and Annotations for Human Nonsynonymous and Splice-Site SNVs. Hum Mutat 37, 235-241 (2016).
VEST3_score_cor	dbNSFP_corrected*		A supervised machine learning-based classifier, to prioritize rare missense variants with likely involvement in human disease. The VEST classifier training set comprised ~ 45,000 disease mutations from the latest Human Gene Mutation Database release and another ~45,000 high frequency (allele frequency >1%) putatively neutral missense variants from the Exome Sequencing Project	Liu, X., Wu, C., Li, C. & Boerwinkle, E. dbNSFP v3.0: A One-Stop Database of Functional Predictions and Annotations for Human Nonsynonymous and Splice-Site SNVs. Hum Mutat 37, 235-241 (2016).
	* This score from dbNSFP has been corrected to focus on full length TP53
